# Supplementary material for: Loss-of-Function Screen Reveals Novel Regulators Required for Drosophila Germline Stem Cell Self-Renewal
Source: G3 (Bethesda). 2012 Mar 1;2(3):343–51. doi: 10.1534/g3.111.001651 (PMC3291504; doi:10.1534/g3.111.001651)
Supplement: Supporting Information [file supp_2.3.343_TableS1.xlsx]

## Sheet: Sheet3
Table S1. Alleles utilized in the loss-of-function screen
Screen #	DGRC Number	Genotype
1	111018	y[d2] w[1118] P{ry[+t7.2]=ey-FLP.N}2 P{GMR-lacZ.C(38.1)}TPN1; P{ry[+t7.2]=neoFRT}42D P{w[+mC]=lacW}l(2)k11702[k11702] /CyO y[+]
2	111020	y[d2] w[1118] P{ry[+t7.2]=ey-FLP.N}2 P{GMR-lacZ.C(38.1)}TPN1; P{ry[+t7.2]=neoFRT}42D P{w[+mC]=lacW}MESK2[k00119] /CyO y[+]
3	111025	y[d2] w[1118] P{ry[+t7.2]=ey-FLP.N}2 P{GMR-lacZ.C(38.1)}TPN1; P{ry[+t7.2]=neoFRT}42D P{w[+mC]=lacW}oho55DE[k13104] /CyO y[+]
4	111045	y[d2] w[1118] P{ry[+t7.2]=ey-FLP.N}2 P{GMR-lacZ.C(38.1)}TPN1; P{w[+mC]=lacW}plume[k00308] P{ry[+t7.2]=neoFRT}40A/CyO y[+]
5	111062	y[d2] w[1118] P{ry[+t7.2]=ey-FLP.N}2 P{GMR-lacZ.C(38.1)}TPN1; P{w[+mC]=lacW}l(2)10685[k00420] P{ry[+t7.2]=neoFRT}40A/CyO y[+]
6	111063	y[d2] w[1118] P{ry[+t7.2]=ey-FLP.N}2 P{GMR-lacZ.C(38.1)}TPN1; P{ry[+t7.2]=neoFRT}42D P{w[+mC]=lacW}Mmp2[k00604] /CyO y[+]
7	111064	y[d2] w[1118] P{ry[+t7.2]=ey-FLP.N}2 P{GMR-lacZ.C(38.1)}TPN1; P{w[+mC]=lacW}esg[k00606] P{ry[+t7.2]=neoFRT}40A/CyO y[+]
8	111065	y[d2] w[1118] P{ry[+t7.2]=ey-FLP.N}2 P{GMR-lacZ.C(38.1)}TPN1; P{ry[+t7.2]=neoFRT}42D P{w[+mC]=lacW}mus209[k00704] /CyO y[+]
9	111066	y[d2] w[1118] P{ry[+t7.2]=ey-FLP.N}2 P{GMR-lacZ.C(38.1)}TPN1; P{w[+mC]=lacW}crp[k00809] P{ry[+t7.2]=neoFRT}40A/CyO y[+]
10	111067	y[d2] w[1118] P{ry[+t7.2]=ey-FLP.N}2 P{GMR-lacZ.C(38.1)}TPN1; P{w[+mC]=lacW}raw[k01021] P{ry[+t7.2]=neoFRT}40A/CyO y[+]
11	111068	y[d2] w[1118] P{ry[+t7.2]=ey-FLP.N}2 P{GMR-lacZ.C(38.1)}TPN1; P{w[+mC]=lacW}capt[k01217] P{ry[+t7.2]=neoFRT}40A/CyO y[+]
12	111069	y[d2] w[1118] P{ry[+t7.2]=ey-FLP.N}2 P{GMR-lacZ.C(38.1)}TPN1; P{ry[+t7.2]=neoFRT}42D P{w[+mC]=lacW}mam[k02214] /CyO y[+]
13	111070	w[1118]; P{ry[+t7.2]=neoFRT}42D P{w[+mC]=lacW}drk[k02401] /CyO y[+]
14	111071	y[d2] w[1118] P{ry[+t7.2]=ey-FLP.N}2 P{GMR-lacZ.C(38.1)}TPN1; P{ry[+t7.2]=neoFRT}42D P{w[+mC]=lacW}insc[k12405] sktl[k12405] /CyO y[+]
15	111072	y[d2] w[1118] P{ry[+t7.2]=ey-FLP.N}2 P{GMR-lacZ.C(38.1)}TPN1; P{w[+mC]=lacW}Hrb27C[k02814] P{ry[+t7.2]=neoFRT}40A/CyO y[+]
16	111073	y[d2] w[1118] P{ry[+t7.2]=ey-FLP.N}2 P{GMR-lacZ.C(38.1)}TPN1; P{ry[+t7.2]=neoFRT}42D P{w[+mC]=lacW}Sec61beta[k03307] /CyO y[+]
17	111074	y[d2] w[1118] P{ry[+t7.2]=ey-FLP.N}2 P{GMR-lacZ.C(38.1)}TPN1; P{ry[+t7.2]=neoFRT}42D P{w[+mC]=lacW}shg[k03401] /CyO y[+]
18	111075	y[d2] w[1118] P{ry[+t7.2]=ey-FLP.N}2 P{GMR-lacZ.C(38.1)}TPN1; P{ry[+t7.2]=neoFRT}42D P{w[+mC]=lacW}Cam[k04213] /CyO y[+]
19	111076	y[d2] w[1118] P{ry[+t7.2]=ey-FLP.N}2 P{GMR-lacZ.C(38.1)}TPN1; P{ry[+t7.2]=neoFRT}42D P{w[+mC]=lacW}chn[k04218] /CyO y[+]
20	111078	y[d2] w[1118] P{ry[+t7.2]=ey-FLP.N}2 P{GMR-lacZ.C(38.1)}TPN1; P{ry[+t7.2]=neoFRT}42D P{w[+mC]=lacW}Egfr[k05115] /CyO y[+]
21	111079	y[d2] w[1118] P{ry[+t7.2]=ey-FLP.N}2 P{GMR-lacZ.C(38.1)}TPN1; P{w[+mC]=lacW}crol[k05205] P{ry[+t7.2]=neoFRT}40A/CyO y[+]
22	111080	y[d2] w[1118] P{ry[+t7.2]=ey-FLP.N}2 P{GMR-lacZ.C(38.1)}TPN1; P{w[+mC]=lacW}lilli[k05431] P{ry[+t7.2]=neoFRT}40A/CyO y[+]
23	111081	y[d2] w[1118] P{ry[+t7.2]=ey-FLP.N}2 P{GMR-lacZ.C(38.1)}TPN1; P{ry[+t7.2]=neoFRT}42D y[d2] w[1118] P{ry[+t7.2]=ey-FLP.N}2 P{GMR-lacZ.C(38.1)}TPN1; P{ry[+t7.2]=neoFRT}42DP{w[+mC]=lacW}l(2)02836a[k05440]/CyO y[+] /CyO y[+]
24	111082	y[d2] w[1118] P{ry[+t7.2]=ey-FLP.N}2 P{GMR-lacZ.C(38.1)}TPN1; P{ry[+t7.2]=neoFRT}42D y[d2] w[1118] P{ry[+t7.2]=ey-FLP.N}2 P{GMR-lacZ.C(38.1)}TPN1; P{ry[+t7.2]=neoFRT}42DP{w[+mC]=lacW}Dcp-1[k05606]CyO y[+] /CyO y[+]
25	111083	y[d2] w[1118] P{ry[+t7.2]=ey-FLP.N}2 P{GMR-lacZ.C(38.1)}TPN1; P{w[+mC]=lacW}neb[k05702] P{ry[+t7.2]=neoFRT}40A/CyO y[+]
26	111084	y[d2] w[1118] P{ry[+t7.2]=ey-FLP.N}2 P{GMR-lacZ.C(38.1)}TPN1; P{ry[+t7.2]=neoFRT}42D P{w[+mC]=lacW}Kr[k05826] /CyO y[+]
27	111085	y[d2] w[1118] P{ry[+t7.2]=ey-FLP.N}2 P{GMR-lacZ.C(38.1)}TPN1; P{ry[+t7.2]=neoFRT}42D P{w[+mC]=lacW}Cct5[k06005] /CyO y[+]
28	111087	y[d2] w[1118] P{ry[+t7.2]=ey-FLP.N}2 P{GMR-lacZ.C(38.1)}TPN1; P{ry[+t7.2]=neoFRT}42D P{w[+mC]=lacW}Tfb1[k06203] /CyO y[+]
29	111088	y[d2] w[1118] P{ry[+t7.2]=ey-FLP.N}2 P{GMR-lacZ.C(38.1)}TPN1; P{w[+mC]=lacW}lid[k06801] P{ry[+t7.2]=neoFRT}40A/CyO y[+]
30	111089	y[d2] w[1118] P{ry[+t7.2]=ey-FLP.N}2 P{GMR-lacZ.C(38.1)}TPN1; P{ry[+t7.2]=neoFRT}42D P{w[+mC]=lacW}dap[k07309] /CyO y[+]
31	111090	y[d2] w[1118] P{ry[+t7.2]=ey-FLP.N}2 P{GMR-lacZ.C(38.1)}TPN1; P{ry[+t7.2]=neoFRT}42D P{w[+mC]=lacW}bs[k07909] /CyO y[+]
32	111091	y[d2] w[1118] P{ry[+t7.2]=ey-FLP.N}2 P{GMR-lacZ.C(38.1)}TPN1; P{w[+mC]=lacW}S[k09530] P{ry[+t7.2]=neoFRT}40A/CyO y[+]
33	111092	y[d2] w[1118] P{ry[+t7.2]=ey-FLP.N}2 P{GMR-lacZ.C(38.1)}TPN1; P{ry[+t7.2]=neoFRT}42D P{w[+mC]=lacW}Thiolase[k09828] /CyO y[+]
34	111093	y[d2] w[1118] P{ry[+t7.2]=ey-FLP.N}2 P{GMR-lacZ.C(38.1)}TPN1; P{ry[+t7.2]=neoFRT}42D P{w[+mC]=lacW}btb[k09901] /CyO y[+]
35	111094	y[d2] w[1118] P{ry[+t7.2]=ey-FLP.N}2 P{GMR-lacZ.C(38.1)}TPN1; P{ry[+t7.2]=neoFRT}42D P{w[+mC]=lacW}Sdc[k10215] /CyO y[+]
36	111095	y[d2] w[1118] P{ry[+t7.2]=ey-FLP.N}2 P{GMR-lacZ.C(38.1)}TPN1; P{ry[+t7.2]=neoFRT}42D P{w[+mC]=lacW}l(2)44DEa[k10313] /CyO y[+]
37	111096	y[d2] w[1118] P{ry[+t7.2]=ey-FLP.N}2 P{GMR-lacZ.C(38.1)}TPN1; P{ry[+t7.2]=neoFRT}42D P{w[+mC]=lacW}l(2)08492[k10320] /CyO y[+]
38	111097	y[d2] w[1118] P{ry[+t7.2]=ey-FLP.N}2 P{GMR-lacZ.C(38.1)}TPN1; P{w[+mC]=lacW}Msp1[k10909] P{ry[+t7.2]=neoFRT}40A/CyO y[+]
39	111098	y[d2] w[1118] P{ry[+t7.2]=ey-FLP.N}2 P{GMR-lacZ.C(38.1)}TPN1; P{ry[+t7.2]=neoFRT}42D P{w[+mC]=lacW}Rpt1[k11110] /CyO y[+]
40	111099	y[d2] w[1118] P{ry[+t7.2]=ey-FLP.N}2 P{GMR-lacZ.C(38.1)}TPN1; P{ry[+t7.2]=neoFRT}42D P{w[+mC]=lacW}Sema-2a[k11240] /CyO y[+]
41	111100	y[d2] w[1118] P{ry[+t7.2]=ey-FLP.N}2 P{GMR-lacZ.C(38.1)}TPN1; P{w[+mC]=lacW}l(2)04111[k13009] P{ry[+t7.2]=neoFRT}40A/CyO y[+]
42	111101	y[d2] w[1118] P{ry[+t7.2]=ey-FLP.N}2 P{GMR-lacZ.C(38.1)}TPN1; P{w[+mC]=lacW}kis[k13416] P{ry[+t7.2]=neoFRT}40A/CyO y[+]
43	111102	y[d2] w[1118] P{ry[+t7.2]=ey-FLP.N}2 P{GMR-lacZ.C(38.1)}TPN1; P{w[+mC]=lacW}Rab6[k13606] P{ry[+t7.2]=neoFRT}40A/CyO y[+]
44	111103	y[d2] w[1118] P{ry[+t7.2]=ey-FLP.N}2 P{GMR-lacZ.C(38.1)}TPN1; P{ry[+t7.2]=neoFRT}42D P{w[+mC]=lacW}wal[k14026] /CyO y[+]
45	111104	y[d2] w[1118] P{ry[+t7.2]=ey-FLP.N}2 P{GMR-lacZ.C(38.1)}TPN1; P{w[+mC]=lacW}U2af38[k14504], Hop[k14504] P{ry[+t7.2]=neoFRT}40A/CyO y[+]
46	111105	y[d2] w[1118] P{ry[+t7.2]=ey-FLP.N}2 P{GMR-lacZ.C(38.1)}TPN1; P{ry[+t7.2]=neoFRT}42D P{w[+mC]=lacW}l(2)06496[k14618] /CyO y[+]
47	111106	y[d2] w[1118] P{ry[+t7.2]=ey-FLP.N}2 P{GMR-lacZ.C(38.1)}TPN1; P{w[+mC]=lacW}tutl[k14703] P{ry[+t7.2]=neoFRT}40A/CyO y[+]
48	111107	y[d2] w[1118] P{ry[+t7.2]=ey-FLP.N}2 P{GMR-lacZ.C(38.1)}TPN1; P{ry[+t7.2]=neoFRT}42D P{w[+mC]=lacW}Aats-val[k14804] /CyO y[+]
49	111108	y[d2] w[1118] P{ry[+t7.2]=ey-FLP.N}2 P{GMR-lacZ.C(38.1)}TPN1; P{w[+mC]=lacW}tai[k15101] P{ry[+t7.2]=neoFRT}40A/CyO y[+]
50	111109	y[d2] w[1118] P{ry[+t7.2]=ey-FLP.N}2 P{GMR-lacZ.C(38.1)}TPN1; P{ry[+t7.2]=neoFRT}42D P{w[+mC]=lacW}TER94[k15502] /CyO y[+]
51	111110	y[d2] w[1118] P{ry[+t7.2]=ey-FLP.N}2 P{GMR-lacZ.C(38.1)}TPN1; P{ry[+t7.2]=neoFRT}42D P{w[+mC]=lacW}apt[k15608] /CyO y[+]
52	111111	y[d2] w[1118] P{ry[+t7.2]=ey-FLP.N}2 P{GMR-lacZ.C(38.1)}TPN1; P{w[+mC]=lacW}oho23B[k16804a] P{ry[+t7.2]=neoFRT}40A/CyO y[+]
53	111112	y[d2] w[1118] P{ry[+t7.2]=ey-FLP.N}2 P{GMR-lacZ.C(38.1)}TPN1; P{ry[+t7.2]=neoFRT}42D P{w[+mC]=lacW}grh[s2140] /CyO y[+]
54	111113	y[d2] w[1118] P{ry[+t7.2]=ey-FLP.N}2 P{GMR-lacZ.C(38.1)}TPN1; P{w[+mC]=lacW}Vha68-2[s4214] P{ry[+t7.2]=neoFRT}40A/CyO y[+]
55	111114	y[d2] w[1118] P{ry[+t7.2]=ey-FLP.N}2 P{GMR-lacZ.C(38.1)}TPN1; P{w[+mC]=lacW}mts[s5286] P{ry[+t7.2]=neoFRT}40A/CyO y[+]
56	111115	y[d2] w[1118] P{ry[+t7.2]=ey-FLP.N}2 P{GMR-lacZ.C(38.1)}TPN1; P{ry[+t7.2]=neoFRT}42D P{w[+mC]=lacW}Rpn6[k00103] /CyO y[+]
57	111116	y[d2] w[1118] P{ry[+t7.2]=ey-FLP.N}2 P{GMR-lacZ.C(38.1)}TPN1; P{ry[+t7.2]=neoFRT}42D P{w[+mC]=lacW}l(2)k00107[k00107] /CyO y[+]
58	111117	y[d2] w[1118] P{ry[+t7.2]=ey-FLP.N}2 P{GMR-lacZ.C(38.1)}TPN1; P{ry[+t7.2]=neoFRT}42D P{w[+mC]=lacW}l(2)45Ai[k00116] /CyO y[+]
59	111118	y[d2] w[1118] P{ry[+t7.2]=ey-FLP.N}2 P{GMR-lacZ.C(38.1)}TPN1; P{w[+mC]=lacW}Btk29A[k00206] P{ry[+t7.2]=neoFRT}40A/CyO y[+]
60	111119	y[d2] w[1118] P{ry[+t7.2]=ey-FLP.N}2 P{GMR-lacZ.C(38.1)}TPN1; P{ry[+t7.2]=neoFRT}42D P{w[+mC]=lacW}AGO1[k00208] /CyO y[+]
61	111120	y[d2] w[1118] P{ry[+t7.2]=ey-FLP.N}2 P{GMR-lacZ.C(38.1)}TPN1; P{ry[+t7.2]=neoFRT}42D P{w[+mC]=lacW}blw[k00212] /CyO y[+]
62	111121	y[d2] w[1118] P{ry[+t7.2]=ey-FLP.N}2 P{GMR-lacZ.C(38.1)}TPN1; P{w[+mC]=lacW}nop5[k00230] P{ry[+t7.2]=neoFRT}40A/CyO y[+]
63	111122	y[d2] w[1118] P{ry[+t7.2]=ey-FLP.N}2 P{GMR-lacZ.C(38.1)}TPN1; P{w[+mC]=lacW}vkg[k00236] P{ry[+t7.2]=neoFRT}40A/CyO y[+]
64	111123	y[d2] w[1118] P{ry[+t7.2]=ey-FLP.N}2 P{GMR-lacZ.C(38.1)}TPN1; P{w[+mC]=lacW}Mad[k00237] P{ry[+t7.2]=neoFRT}40A/CyO y[+]
65	111124	y[d2] w[1118] P{ry[+t7.2]=ey-FLP.N}2 P{GMR-lacZ.C(38.1)}TPN1; P{w[+mC]=lacW}l(2)k00302[k00302] P{ry[+t7.2]=neoFRT}40A/CyO y[+]
66	111125	y[d2] w[1118] P{ry[+t7.2]=ey-FLP.N}2 P{GMR-lacZ.C(38.1)}TPN1; P{w[+mC]=lacW}KdelR[k00311] P{ry[+t7.2]=neoFRT}40A/CyO y[+]
67	111126	y[d2] w[1118] P{ry[+t7.2]=ey-FLP.N}2 P{GMR-lacZ.C(38.1)}TPN1; P{ry[+t7.2]=neoFRT}42D P{w[+mC]=lacW}shn[k00401] /CyO y[+]
68	111127	y[d2] w[1118] P{ry[+t7.2]=ey-FLP.N}2 P{GMR-lacZ.C(38.1)}TPN1; P{w[+mC]=lacW}Cg25C[k00405] P{ry[+t7.2]=neoFRT}40A/CyO y[+]
69	111128	y[d2] w[1118] P{ry[+t7.2]=ey-FLP.N}2 P{GMR-lacZ.C(38.1)}TPN1; P{w[+mC]=lacW}l(2)k00609[k00609] P{ry[+t7.2]=neoFRT}40A/CyO y[+]
70	111129	y[d2] w[1118] P{ry[+t7.2]=ey-FLP.N}2 P{GMR-lacZ.C(38.1)}TPN1; P{ry[+t7.2]=neoFRT}42D P{w[+mC]=lacW}l(2)k00611[k00611] /CyO y[+]
71	111130	y[d2] w[1118] P{ry[+t7.2]=ey-FLP.N}2 P{GMR-lacZ.C(38.1)}TPN1; P{w[+mC]=lacW}Hop[k00616] P{ry[+t7.2]=neoFRT}40A/CyO y[+]
72	111131	y[d2] w[1118] P{ry[+t7.2]=ey-FLP.N}2 P{GMR-lacZ.C(38.1)}TPN1; P{w[+mC]=lacW}l(2)k00619[k00619] P{ry[+t7.2]=neoFRT}40A/CyO y[+]
73	111132	y[d2] w[1118] P{ry[+t7.2]=ey-FLP.N}2 P{GMR-lacZ.C(38.1)}TPN1; P{ry[+t7.2]=neoFRT}42D P{w[+mC]=lacW}l(2)k00705[k00705] /CyO y[+]
74	111133	y[d2] w[1118] P{ry[+t7.2]=ey-FLP.N}2 P{GMR-lacZ.C(38.1)}TPN1; P{ry[+t7.2]=neoFRT}42D P{w[+mC]=lacW}l(2)k00803[k00803] /CyO y[+]
75	111134	y[d2] w[1118] P{ry[+t7.2]=ey-FLP.N}2 P{GMR-lacZ.C(38.1)}TPN1; P{w[+mC]=lacW}ed[k01102] P{ry[+t7.2]=neoFRT}40A/CyO y[+]
76	111135	y[d2] w[1118] P{ry[+t7.2]=ey-FLP.N}2 P{GMR-lacZ.C(38.1)}TPN1; P{ry[+t7.2]=neoFRT}42D P{w[+mC]=lacW}l(2)k01103[k01103] /CyO y[+]
77	111136	y[d2] w[1118] P{ry[+t7.2]=ey-FLP.N}2 P{GMR-lacZ.C(38.1)}TPN1; P{w[+mC]=lacW}l(2)k01206[k01206] P{ry[+t7.2]=neoFRT}40A/CyO y[+]
78	111137	y[d2] w[1118] P{ry[+t7.2]=ey-FLP.N}2 P{GMR-lacZ.C(38.1)}TPN1; P{ry[+t7.2]=neoFRT}42D P{w[+mC]=lacW}lin19[k01207] /CyO y[+]
79	111138	y[d2] w[1118] P{ry[+t7.2]=ey-FLP.N}2 P{GMR-lacZ.C(38.1)}TPN1; P{ry[+t7.2]=neoFRT}42D P{w[+mC]=lacW}mm[k01212] /CyO y[+]
80	111139	y[d2] w[1118] P{ry[+t7.2]=ey-FLP.N}2 P{GMR-lacZ.C(38.1)}TPN1; P{w[+mC]=lacW}sop[k01215] P{ry[+t7.2]=neoFRT}40A/CyO y[+]
81	111140	y[d2] w[1118] P{ry[+t7.2]=ey-FLP.N}2 P{GMR-lacZ.C(38.1)}TPN1; P{ry[+t7.2]=neoFRT}42D P{w[+mC]=lacW}l(2)k01301[k01301] /CyO y[+]
82	111141	y[d2] w[1118] P{ry[+t7.2]=ey-FLP.N}2 P{GMR-lacZ.C(38.1)}TPN1; P{w[+mC]=lacW}l(2)k01302[k01302] P{ry[+t7.2]=neoFRT}40A/CyO y[+]
83	111143	y[d2] w[1118] P{ry[+t7.2]=ey-FLP.N}2 P{GMR-lacZ.C(38.1)}TPN1; P{w[+mC]=lacW}eIF-4a[k01501] P{ry[+t7.2]=neoFRT}40A/CyO y[+]
84	111144	y[d2] w[1118] P{ry[+t7.2]=ey-FLP.N}2 P{GMR-lacZ.C(38.1)}TPN1; P{w[+mC]=lacW}Rpp30[k01901] P{ry[+t7.2]=neoFRT}40A/CyO y[+]
85	111145	y[d2] w[1118] P{ry[+t7.2]=ey-FLP.N}2 P{GMR-lacZ.C(38.1)}TPN1; P{w[+mC]=lacW}Ddc[k02104] P{ry[+t7.2]=neoFRT}40A/CyO y[+]
86	111146	y[d2] w[1118] P{ry[+t7.2]=ey-FLP.N}2 P{GMR-lacZ.C(38.1)}TPN1; P{ry[+t7.2]=neoFRT}42D P{w[+mC]=lacW}l(2)k02205[k02205] /CyO y[+]
87	111147	y[d2] w[1118] P{ry[+t7.2]=ey-FLP.N}2 P{GMR-lacZ.C(38.1)}TPN1; P{w[+mC]=lacW}k02501, l(2)k02501[k02501] P{ry[+t7.2]=neoFRT}40A/CyO y[+]
88	111149	y[d2] w[1118] P{ry[+t7.2]=ey-FLP.N}2 P{GMR-lacZ.C(38.1)}TPN1; P{ry[+t7.2]=neoFRT}42D P{w[+mC]=lacW}ptc[k02507] /CyO y[+]
89	111150	y[d2] w[1118] P{ry[+t7.2]=ey-FLP.N}2 P{GMR-lacZ.C(38.1)}TPN1; P{ry[+t7.2]=neoFRT}42D P{w[+mC]=lacW}lolal[k02512] /CyO y[+]
90	111151	y[d2] w[1118] P{ry[+t7.2]=ey-FLP.N}2 P{GMR-lacZ.C(38.1)}TPN1; P{w[+mC]=lacW}l(2)k02605[k02605] P{ry[+t7.2]=neoFRT}40A/CyO y[+]
91	111152	y[d2] w[1118] P{ry[+t7.2]=ey-FLP.N}2 P{GMR-lacZ.C(38.1)}TPN1; P{ry[+t7.2]=neoFRT}42D P{w[+mC]=lacW}18w[k02701] /CyO y[+]
92	111153	y[d2] w[1118] P{ry[+t7.2]=ey-FLP.N}2 P{GMR-lacZ.C(38.1)}TPN1; P{w[+mC]=lacW}ab[k02807] P{ry[+t7.2]=neoFRT}40A/CyO y[+]
93	111154	y[d2] w[1118] P{ry[+t7.2]=ey-FLP.N}2 P{GMR-lacZ.C(38.1)}TPN1; P{ry[+t7.2]=neoFRT}42D P{w[+mC]=lacW}l(2)k03003[k03003] /CyO y[+]
94	111156	y[d2] w[1118] P{ry[+t7.2]=ey-FLP.N}2 P{GMR-lacZ.C(38.1)}TPN1; P{w[+mC]=lacW}SCAR[k03107] P{ry[+t7.2]=neoFRT}40A/CyO y[+]
95	111157	y[d2] w[1118] P{ry[+t7.2]=ey-FLP.N}2 P{GMR-lacZ.C(38.1)}TPN1; P{ry[+t7.2]=neoFRT}42D P{w[+mC]=lacW}l(2)k03110[k03110] /CyO y[+]
96	111158	y[d2] w[1118] P{ry[+t7.2]=ey-FLP.N}2 P{GMR-lacZ.C(38.1)}TPN1; P{ry[+t7.2]=neoFRT}42D P{w[+mC]=lacW}l(2)k03111[k03111] /CyO y[+]
97	111159	y[d2] w[1118] P{ry[+t7.2]=ey-FLP.N}2 P{GMR-lacZ.C(38.1)}TPN1; P{w[+mC]=lacW}l(2)k03201[k03201] P{ry[+t7.2]=neoFRT}40A/CyO y[+]
98	111160	y[d2] w[1118] P{ry[+t7.2]=ey-FLP.N}2 P{GMR-lacZ.C(38.1)}TPN1; P{ry[+t7.2]=neoFRT}42D P{w[+mC]=lacW}dup[k03308] /CyO y[+]
99	111161	y[d2] w[1118] P{ry[+t7.2]=ey-FLP.N}2 P{GMR-lacZ.C(38.1)}TPN1; P{ry[+t7.2]=neoFRT}42D P{w[+mC]=lacW}l(2)k03609[k03609] /CyO y[+]
100	111162	y[d2] w[1118] P{ry[+t7.2]=ey-FLP.N}2 P{GMR-lacZ.C(38.1)}TPN1; P{ry[+t7.2]=neoFRT}42D P{w[+mC]=lacW}l(2)k03610[k03610] /CyO y[+]
101	111163	y[d2] w[1118] P{ry[+t7.2]=ey-FLP.N}2 P{GMR-lacZ.C(38.1)}TPN1; P{ry[+t7.2]=neoFRT}42D P{w[+mC]=lacW}l(2)k03905[k03905] /CyO y[+]
102	111164	y[d2] w[1118] P{ry[+t7.2]=ey-FLP.N}2 P{GMR-lacZ.C(38.1)}TPN1; P{w[+mC]=lacW}l(2)k04003[k04003] P{ry[+t7.2]=neoFRT}40A/CyO y[+]
103	111165	y[d2] w[1118] P{ry[+t7.2]=ey-FLP.N}2 P{GMR-lacZ.C(38.1)}TPN1; P{w[+mC]=lacW}Aats-thr[k04203] P{ry[+t7.2]=neoFRT}40A/CyO y[+]
104	111166	y[d2] w[1118] P{ry[+t7.2]=ey-FLP.N}2 P{GMR-lacZ.C(38.1)}TPN1; P{ry[+t7.2]=neoFRT}42D P{w[+mC]=lacW}l(2)k04222b[k04222b] /CyO y[+]
105	111167	y[d2] w[1118] P{ry[+t7.2]=ey-FLP.N}2 P{GMR-lacZ.C(38.1)}TPN1; P{ry[+t7.2]=neoFRT}42D P{w[+mC]=lacW}l(2)k04308[k04308] /CyO y[+]
106	111168	y[d2] w[1118] P{ry[+t7.2]=ey-FLP.N}2 P{GMR-lacZ.C(38.1)}TPN1; P{ry[+t7.2]=neoFRT}42D P{w[+mC]=lacW}Aats-asp[k04508] /CyO y[+]
107	111169	y[d2] w[1118] P{ry[+t7.2]=ey-FLP.N}2 P{GMR-lacZ.C(38.1)}TPN1; P{w[+mC]=lacW}milt[k04704] P{ry[+t7.2]=neoFRT}40A/CyO y[+]
108	111170	y[d2] w[1118] P{ry[+t7.2]=ey-FLP.N}2 P{GMR-lacZ.C(38.1)}TPN1; P{ry[+t7.2]=neoFRT}42D P{w[+mC]=lacW}l(2)08770[k04808] /CyO y[+]
109	111171	y[d2] w[1118] P{ry[+t7.2]=ey-FLP.N}2 P{GMR-lacZ.C(38.1)}TPN1; P{ry[+t7.2]=neoFRT}42D P{w[+mC]=lacW}Hsc70-5[k04907] /CyO y[+]
110	111172	y[d2] w[1118] P{ry[+t7.2]=ey-FLP.N}2 P{GMR-lacZ.C(38.1)}TPN1; P{ry[+t7.2]=neoFRT}42D P{w[+mC]=lacW}Rya-r44F[k04913] /CyO y[+]
111	111173	y[d2] w[1118] P{ry[+t7.2]=ey-FLP.N}2 P{GMR-lacZ.C(38.1)}TPN1; P{w[+mC]=lacW}l(2)k04917[k04917] P{ry[+t7.2]=neoFRT}40A/CyO y[+]
112	111174	y[d2] w[1118] P{ry[+t7.2]=ey-FLP.N}2 P{GMR-lacZ.C(38.1)}TPN1; P{w[+mC]=lacW}porin[k05123] P{ry[+t7.2]=neoFRT}40A/CyO y[+]
113	111176	y[d2] w[1118] P{ry[+t7.2]=ey-FLP.N}2 P{GMR-lacZ.C(38.1)}TPN1; P{ry[+t7.2]=neoFRT}42D P{w[+mC]=lacW}spt4[k05316] /CyO y[+]
114	111177	y[d2] w[1118] P{ry[+t7.2]=ey-FLP.N}2 P{GMR-lacZ.C(38.1)}TPN1; P{w[+mC]=lacW}l(2)k05404[k05404] P{ry[+t7.2]=neoFRT}40A/CyO y[+]
115	111178	y[d2] w[1118] P{ry[+t7.2]=ey-FLP.N}2 P{GMR-lacZ.C(38.1)}TPN1; P{ry[+t7.2]=neoFRT}42D P{w[+mC]=lacW}l(2)k05416[k05416] /CyO y[+]
116	111179	y[d2] w[1118] P{ry[+t7.2]=ey-FLP.N}2 P{GMR-lacZ.C(38.1)}TPN1; P{ry[+t7.2]=neoFRT}42D P{w[+mC]=lacW}l(2)k05420[k05420] /CyO y[+]
117	111180	y[d2] w[1118] P{ry[+t7.2]=ey-FLP.N}2 P{GMR-lacZ.C(38.1)}TPN1; P{ry[+t7.2]=neoFRT}42D P{w[+mC]=lacW}l(2)k05421[k05421] /CyO y[+]
118	111181	y[d2] w[1118] P{ry[+t7.2]=ey-FLP.N}2 P{GMR-lacZ.C(38.1)}TPN1; P{w[+mC]=lacW}l(2)k05448[k05448] P{ry[+t7.2]=neoFRT}40A/CyO y[+]
119	111182	y[d2] w[1118] P{ry[+t7.2]=ey-FLP.N}2 P{GMR-lacZ.C(38.1)}TPN1; P{ry[+t7.2]=neoFRT}42D P{w[+mC]=lacW}mei-W68[k05603] /CyO y[+]
120	111183	y[d2] w[1118] P{ry[+t7.2]=ey-FLP.N}2 P{GMR-lacZ.C(38.1)}TPN1; P{ry[+t7.2]=neoFRT}42D P{w[+mC]=lacW}jeb[k05644] /CyO y[+]
121	111184	y[d2] w[1118] P{ry[+t7.2]=ey-FLP.N}2 P{GMR-lacZ.C(38.1)}TPN1; P{ry[+t7.2]=neoFRT}42D P{w[+mC]=lacW}l(2)k05713[k05713] /CyO y[+]
122	111185	y[d2] w[1118] P{ry[+t7.2]=ey-FLP.N}2 P{GMR-lacZ.C(38.1)}TPN1; P{w[+mC]=lacW}l(2)k05812[k05812] P{ry[+t7.2]=neoFRT}40A/CyO y[+]
123	111186	y[d2] w[1118] P{ry[+t7.2]=ey-FLP.N}2 P{GMR-lacZ.C(38.1)}TPN1; P{w[+mC]=lacW}v(2)k05816[k05816] P{ry[+t7.2]=neoFRT}40A/CyO y[+]
124	111187	y[d2] w[1118] P{ry[+t7.2]=ey-FLP.N}2 P{GMR-lacZ.C(38.1)}TPN1; P{w[+mC]=lacW}vri[k05901] P{ry[+t7.2]=neoFRT}40A/CyO y[+]
125	111188	y[d2] w[1118] P{ry[+t7.2]=ey-FLP.N}2 P{GMR-lacZ.C(38.1)}TPN1; P{w[+mC]=lacW}syt[k05909] P{ry[+t7.2]=neoFRT}40A/CyO y[+]
126	111189	y[d2] w[1118] P{ry[+t7.2]=ey-FLP.N}2 P{GMR-lacZ.C(38.1)}TPN1; P{ry[+t7.2]=neoFRT}42D P{w[+mC]=lacW}Fpps[k06103] /CyO y[+]
127	111190	y[d2] w[1118] P{ry[+t7.2]=ey-FLP.N}2 P{GMR-lacZ.C(38.1)}TPN1; P{ry[+t7.2]=neoFRT}42D P{w[+mC]=lacW}l(2)k06205[k06205] /CyO y[+]
128	111191	y[d2] w[1118] P{ry[+t7.2]=ey-FLP.N}2 P{GMR-lacZ.C(38.1)}TPN1; P{ry[+t7.2]=neoFRT}42D P{w[+mC]=lacW}par-1[k06323] /CyO y[+]
129	111192	y[d2] w[1118] P{ry[+t7.2]=ey-FLP.N}2 P{GMR-lacZ.C(38.1)}TPN1; P{w[+mC]=lacW}l(2)k06324[k06324] P{ry[+t7.2]=neoFRT}40A/CyO y[+]
130	111193	y[d2] w[1118] P{ry[+t7.2]=ey-FLP.N}2 P{GMR-lacZ.C(38.1)}TPN1; P{ry[+t7.2]=neoFRT}42D P{w[+mC]=lacW}Su(z)2[k06344] /CyO y[+]
131	111194	y[d2] w[1118] P{ry[+t7.2]=ey-FLP.N}2 P{GMR-lacZ.C(38.1)}TPN1; P{ry[+t7.2]=neoFRT}42D P{w[+mC]=lacW}aPKC[k06403] /CyO y[+]
132	111195	y[d2] w[1118] P{ry[+t7.2]=ey-FLP.N}2 P{GMR-lacZ.C(38.1)}TPN1; P{ry[+t7.2]=neoFRT}42D P{w[+mC]=lacW}l(2)k06409[k06409] /CyO y[+]
133	111196	y[d2] w[1118] P{ry[+t7.2]=ey-FLP.N}2 P{GMR-lacZ.C(38.1)}TPN1; P{w[+mC]=lacW}l(2)k06416[k06416] P{ry[+t7.2]=neoFRT}40A/CyO y[+]
134	111197	y[d2] w[1118] P{ry[+t7.2]=ey-FLP.N}2 P{GMR-lacZ.C(38.1)}TPN1; P{w[+mC]=lacW}l(2)k06502[k06502] P{ry[+t7.2]=neoFRT}40A/CyO y[+]
135	111198	y[d2] w[1118] P{ry[+t7.2]=ey-FLP.N}2 P{GMR-lacZ.C(38.1)}TPN1; P{ry[+t7.2]=neoFRT}42D P{w[+mC]=lacW}Cdk4[k06503] /CyO y[+]
136	111199	y[d2] w[1118] P{ry[+t7.2]=ey-FLP.N}2 P{GMR-lacZ.C(38.1)}TPN1; P{w[+mC]=lacW}l(2)k06506[k06506] P{ry[+t7.2]=neoFRT}40A/CyO y[+]
137	111200	y[d2] w[1118] P{ry[+t7.2]=ey-FLP.N}2 P{GMR-lacZ.C(38.1)}TPN1; P{ry[+t7.2]=neoFRT}42D P{w[+mC]=lacW}oho48A[k06524] /CyO y[+]
138	111201	y[d2] w[1118] P{ry[+t7.2]=ey-FLP.N}2 P{GMR-lacZ.C(38.1)}TPN1; P{w[+mC]=lacW}me31B[k06607] P{ry[+t7.2]=neoFRT}40A/CyO y[+]
139	111202	y[d2] w[1118] P{ry[+t7.2]=ey-FLP.N}2 P{GMR-lacZ.C(38.1)}TPN1; P{w[+mC]=lacW}RnrL[k06709] P{ry[+t7.2]=neoFRT}40A/CyO y[+]
140	111203	y[d2] w[1118] P{ry[+t7.2]=ey-FLP.N}2 P{GMR-lacZ.C(38.1)}TPN1; P{w[+mC]=lacW}Aac11[k06710] P{ry[+t7.2]=neoFRT}40A/CyO y[+]
141	111204	y[d2] w[1118] P{ry[+t7.2]=ey-FLP.N}2 P{GMR-lacZ.C(38.1)}TPN1; P{w[+mC]=lacW}spen[k06805] P{ry[+t7.2]=neoFRT}40A/CyO y[+]
142	111206	y[d2] w[1118] P{ry[+t7.2]=ey-FLP.N}2 P{GMR-lacZ.C(38.1)}TPN1; P{w[+mC]=lacW}l(2)k07005[k07005] P{ry[+t7.2]=neoFRT}40A/CyO y[+]
143	111207	y[d2] w[1118] P{ry[+t7.2]=ey-FLP.N}2 P{GMR-lacZ.C(38.1)}TPN1; P{w[+mC]=lacW}l(2)k07015[k07015] P{ry[+t7.2]=neoFRT}40A/CyO y[+]
144	111208	y[d2] w[1118] P{ry[+t7.2]=ey-FLP.N}2 P{GMR-lacZ.C(38.1)}TPN1; P{w[+mC]=lacW}hoip[k07104] P{ry[+t7.2]=neoFRT}40A/CyO y[+]
145	111209	y[d2] w[1118] P{ry[+t7.2]=ey-FLP.N}2 P{GMR-lacZ.C(38.1)}TPN1; P{w[+mC]=lacW}Akap200[k07118a] P{ry[+t7.2]=neoFRT}40A/CyO y[+]
146	111210	y[d2] w[1118] P{ry[+t7.2]=ey-FLP.N}2 P{GMR-lacZ.C(38.1)}TPN1; P{ry[+t7.2]=neoFRT}42D P{w[+mC]=lacW}l(2)k07127[k07127] /CyO y[+]
147	111211	y[d2] w[1118] P{ry[+t7.2]=ey-FLP.N}2 P{GMR-lacZ.C(38.1)}TPN1; P{ry[+t7.2]=neoFRT}42D P{w[+mC]=lacW}veg[k07202] /CyO y[+]
148	111212	y[d2] w[1118] P{ry[+t7.2]=ey-FLP.N}2 P{GMR-lacZ.C(38.1)}TPN1; P{ry[+t7.2]=neoFRT}42D P{w[+mC]=lacW}Vha36[k07207] /CyO y[+]
149	111213	y[d2] w[1118] P{ry[+t7.2]=ey-FLP.N}2 P{GMR-lacZ.C(38.1)}TPN1; P{w[+mC]=lacW}CG7364[k07245], l(2)k07245[k07245] P{ry[+t7.2]=neoFRT}40A/CyO y[+]
150	111214	y[d2] w[1118] P{ry[+t7.2]=ey-FLP.N}2 P{GMR-lacZ.C(38.1)}TPN1; P{w[+mC]=lacW}BEST:GM02380[k07332] P{ry[+t7.2]=neoFRT}40A/CyO y[+]
151	111215	y[d2] w[1118] P{ry[+t7.2]=ey-FLP.N}2 P{GMR-lacZ.C(38.1)}TPN1; P{ry[+t7.2]=neoFRT}42D P{w[+mC]=lacW}l(2)k07406[k07406] /CyO y[+]
152	111216	y[d2] w[1118] P{ry[+t7.2]=ey-FLP.N}2 P{GMR-lacZ.C(38.1)}TPN1; P{ry[+t7.2]=neoFRT}42D P{w[+mC]=lacW}l(2)k07408[k07408] /CyO y[+]
153	111217	y[d2] w[1118] P{ry[+t7.2]=ey-FLP.N}2 P{GMR-lacZ.C(38.1)}TPN1; P{ry[+t7.2]=neoFRT}42D P{w[+mC]=lacW}l(2)k07433[k07433] /CyO y[+]
154	111218	y[d2] w[1118] P{ry[+t7.2]=ey-FLP.N}2 P{GMR-lacZ.C(38.1)}TPN1; P{lacW}k07502b, l(2)k07502b[k07502b] P{ry[+t7.2]=neoFRT}40A/CyO y[+]
155	111219	y[d2] w[1118] P{ry[+t7.2]=ey-FLP.N}2 P{GMR-lacZ.C(38.1)}TPN1; P{ry[+t7.2]=neoFRT}42D P{w[+mC]=lacW}l(2)k07509[k07509] /CyO y[+]
156	111220	y[d2] w[1118] P{ry[+t7.2]=ey-FLP.N}2 P{GMR-lacZ.C(38.1)}TPN1; P{ry[+t7.2]=neoFRT}42D P{w[+mC]=lacW}rnh1[k07624] /CyO y[+]
157	111221	y[d2] w[1118] P{ry[+t7.2]=ey-FLP.N}2 P{GMR-lacZ.C(38.1)}TPN1; P{w[+mC]=lacW}Acer[k07704] P{ry[+t7.2]=neoFRT}40A/CyO y[+]
158	111222	y[d2] w[1118] P{ry[+t7.2]=ey-FLP.N}2 P{GMR-lacZ.C(38.1)}TPN1; P{w[+mC]=lacW}cana[k07716] P{ry[+t7.2]=neoFRT}40A/CyO y[+]
159	111223	y[d2] w[1118] P{ry[+t7.2]=ey-FLP.N}2 P{GMR-lacZ.C(38.1)}TPN1; P{ry[+t7.2]=neoFRT}42D P{w[+mC]=lacW}thr[k07805b] /CyO y[+]
160	111224	y[d2] w[1118] P{ry[+t7.2]=ey-FLP.N}2 P{GMR-lacZ.C(38.1)}TPN1; P{ry[+t7.2]=neoFRT}42D P{w[+mC]=lacW}l(2)k07824[k07824] /CyO y[+]
161	111225	y[d2] w[1118] P{ry[+t7.2]=ey-FLP.N}2 P{GMR-lacZ.C(38.1)}TPN1; P{w[+mC]=lacW}Nnp-1[k07826] P{ry[+t7.2]=neoFRT}40A/CyO y[+]
162	111226	y[d2] w[1118] P{ry[+t7.2]=ey-FLP.N}2 P{GMR-lacZ.C(38.1)}TPN1; P{ry[+t7.2]=neoFRT}42D P{w[+mC]=lacW}Psc[k07834] /CyO y[+]
163	111227	y[d2] w[1118] P{ry[+t7.2]=ey-FLP.N}2 P{GMR-lacZ.C(38.1)}TPN1; P{w[+mC]=lacW}Su(H)[k07904] P{ry[+t7.2]=neoFRT}40A/CyO y[+]
164	111228	y[d2] w[1118] P{ry[+t7.2]=ey-FLP.N}2 P{GMR-lacZ.C(38.1)}TPN1; P{w[+mC]=lacW}l(2)k07914[k07914] P{ry[+t7.2]=neoFRT}40A/CyO y[+]
165	111229	y[d2] w[1118] P{ry[+t7.2]=ey-FLP.N}2 P{GMR-lacZ.C(38.1)}TPN1; P{ry[+t7.2]=neoFRT}42D P{w[+mC]=lacW}bl[k07917] /CyO y[+]
166	111230	y[d2] w[1118] P{ry[+t7.2]=ey-FLP.N}2 P{GMR-lacZ.C(38.1)}TPN1; P{w[+mC]=lacW}GlyP[k07918] ft[k07918] P{ry[+t7.2]=neoFRT}40A/CyO y[+]
167	111231	y[d2] w[1118] P{ry[+t7.2]=ey-FLP.N}2 P{GMR-lacZ.C(38.1)}TPN1; P{ry[+t7.2]=neoFRT}42D P{w[+mC]=lacW}l(2)k08002[k08002] /CyO y[+]
168	111233	y[d2] w[1118] P{ry[+t7.2]=ey-FLP.N}2 P{GMR-lacZ.C(38.1)}TPN1; P{ry[+t7.2]=neoFRT}42D P{w[+mC]=lacW}l(2)k08015[k08015] /CyO y[+]
169	111234	y[d2] w[1118] P{ry[+t7.2]=ey-FLP.N}2 P{GMR-lacZ.C(38.1)}TPN1; P{w[+mC]=lacW}E7-2-17 P{ry[+t7.2]=neoFRT}40A/CyO y[+]
170	111235	y[d2] w[1118] P{ry[+t7.2]=ey-FLP.N}2 P{GMR-lacZ.C(38.1)}TPN1; P{ry[+t7.2]=neoFRT}42D P{w[+mC]=lacW}Ggamma1[k08017] /CyO y[+]
171	111236	y[d2] w[1118] P{ry[+t7.2]=ey-FLP.N}2 P{GMR-lacZ.C(38.1)}TPN1; P{ry[+t7.2]=neoFRT}42D P{w[+mC]=lacW}CSN4[k08018] /CyO y[+]
172	111237	y[d2] w[1118] P{ry[+t7.2]=ey-FLP.N}2 P{GMR-lacZ.C(38.1)}TPN1; P{ry[+t7.2]=neoFRT}42D P{w[+mC]=lacW}dom[k08108] /CyO y[+]
173	111238	y[d2] w[1118] P{ry[+t7.2]=ey-FLP.N}2 P{GMR-lacZ.C(38.1)}TPN1; P{ry[+t7.2]=neoFRT}42D P{w[+mC]=lacW}AGO1[k08121] /CyO y[+]
174	111239	y[d2] w[1118] P{ry[+t7.2]=ey-FLP.N}2 P{GMR-lacZ.C(38.1)}TPN1; P{w[+mC]=lacW}Rab5[k08232] P{ry[+t7.2]=neoFRT}40A/CyO y[+]
175	111240	y[d2] w[1118] P{ry[+t7.2]=ey-FLP.N}2 P{GMR-lacZ.C(38.1)}TPN1; P{ry[+t7.2]=neoFRT}42D P{w[+mC]=lacW}px[k08316] /CyO y[+]
176	111241	y[d2] w[1118] P{ry[+t7.2]=ey-FLP.N}2 P{GMR-lacZ.C(38.1)}TPN1; P{ry[+t7.2]=neoFRT}42D P{w[+mC]=lacW}l(2)k08504[k08504] /CyO y[+]
177	111243	y[d2] w[1118] P{ry[+t7.2]=ey-FLP.N}2 P{GMR-lacZ.C(38.1)}TPN1; P{w[+mC]=lacW}bowl[k08617] P{ry[+t7.2]=neoFRT}40A/CyO y[+]
178	111244	y[d2] w[1118] P{ry[+t7.2]=ey-FLP.N}2 P{GMR-lacZ.C(38.1)}TPN1; P{ry[+t7.2]=neoFRT}42D P{w[+mC]=lacW}l(2)k08708[k08708] /CyO y[+]
179	111245	y[d2] w[1118] P{ry[+t7.2]=ey-FLP.N}2 P{GMR-lacZ.C(38.1)}TPN1; P{ry[+t7.2]=neoFRT}42D P{w[+mC]=lacW}cora[k08713] /CyO y[+]
180	111246	y[d2] w[1118] P{ry[+t7.2]=ey-FLP.N}2 P{GMR-lacZ.C(38.1)}TPN1; P{ry[+t7.2]=neoFRT}42D P{w[+mC]=lacW}GstS1[k08805] /CyO y[+]
181	111247	y[d2] w[1118] P{ry[+t7.2]=ey-FLP.N}2 P{GMR-lacZ.C(38.1)}TPN1; P{w[+mC]=lacW}l(2)35Bc[k08808] P{ry[+t7.2]=neoFRT}40A/CyO y[+]
182	111248	y[d2] w[1118] P{ry[+t7.2]=ey-FLP.N}2 P{GMR-lacZ.C(38.1)}TPN1; P{ry[+t7.2]=neoFRT}42D P{w[+mC]=lacW}prod[k08810] /CyO y[+]
183	111249	y[d2] w[1118] P{ry[+t7.2]=ey-FLP.N}2 P{GMR-lacZ.C(38.1)}TPN1; P{ry[+t7.2]=neoFRT}42D P{w[+mC]=lacW}dpld[k08815a] P{lacW}k08815b /CyO y[+]
184	111250	y[d2] w[1118] P{ry[+t7.2]=ey-FLP.N}2 P{GMR-lacZ.C(38.1)}TPN1; P{ry[+t7.2]=neoFRT}42D P{w[+mC]=lacW}l(2)k08816[k08816] /CyO y[+]
185	111251	y[d2] w[1118] P{ry[+t7.2]=ey-FLP.N}2 P{GMR-lacZ.C(38.1)}TPN1; P{ry[+t7.2]=neoFRT}42D P{w[+mC]=lacW}l(2)k01209[k08901a] P{lacW}k08901b /CyO y[+]
186	111252	y[d2] w[1118] P{ry[+t7.2]=ey-FLP.N}2 P{GMR-lacZ.C(38.1)}TPN1; P{w[+mC]=lacW}Tps1[k08903] P{ry[+t7.2]=neoFRT}40A/CyO y[+]
187	111253	y[d2] w[1118] P{ry[+t7.2]=ey-FLP.N}2 P{GMR-lacZ.C(38.1)}TPN1; P{ry[+t7.2]=neoFRT}42D P{w[+mC]=lacW}l(2)k08914[k08914] /CyO y[+]
188	111254	y[d2] w[1118] P{ry[+t7.2]=ey-FLP.N}2 P{GMR-lacZ.C(38.1)}TPN1; P{w[+mC]=lacW}eIF-3p40[k09003] P{ry[+t7.2]=neoFRT}40A/CyO y[+]
189	111255	y[d2] w[1118] P{ry[+t7.2]=ey-FLP.N}2 P{GMR-lacZ.C(38.1)}TPN1; P{w[+mC]=lacW}FKBP59[k09010] P{ry[+t7.2]=neoFRT}40A/CyO y[+]
190	111256	y[d2] w[1118] P{ry[+t7.2]=ey-FLP.N}2 P{GMR-lacZ.C(38.1)}TPN1; P{w[+mC]=lacW}l(2)k09035[k09035] P{ry[+t7.2]=neoFRT}40A/CyO y[+]
191	111257	y[d2] w[1118] P{ry[+t7.2]=ey-FLP.N}2 P{GMR-lacZ.C(38.1)}TPN1; P{w[+mC]=lacW}l(2)k09116[k09116] P{ry[+t7.2]=neoFRT}40A/CyO y[+]
192	111258	y[d2] w[1118] P{ry[+t7.2]=ey-FLP.N}2 P{GMR-lacZ.C(38.1)}TPN1; P{ry[+t7.2]=neoFRT}42D P{w[+mC]=lacW}l(2)k09221[k09221] /CyO y[+]
193	111259	y[d2] w[1118] P{ry[+t7.2]=ey-FLP.N}2 P{GMR-lacZ.C(38.1)}TPN1; P{ry[+t7.2]=neoFRT}42D P{w[+mC]=lacW}l(2)k09318[k09318] /CyO y[+]
194	111260	y[d2] w[1118] P{ry[+t7.2]=ey-FLP.N}2 P{GMR-lacZ.C(38.1)}TPN1; P{w[+mC]=lacW}snRNA:U4:39B[k09410] P{ry[+t7.2]=neoFRT}40A/CyO y[+]
195	111262	y[d2] w[1118] P{ry[+t7.2]=ey-FLP.N}2 P{GMR-lacZ.C(38.1)}TPN1; P{ry[+t7.2]=neoFRT}42D P{w[+mC]=lacW}l(2)k09501[k09501] /CyO y[+]
196	111263	y[d2] w[1118] P{ry[+t7.2]=ey-FLP.N}2 P{GMR-lacZ.C(38.1)}TPN1; P{ry[+t7.2]=neoFRT}42D P{w[+mC]=lacW}Rs1[k09514] /CyO y[+]
197	111265	y[d2] w[1118] P{ry[+t7.2]=ey-FLP.N}2 P{GMR-lacZ.C(38.1)}TPN1; P{w[+mC]=lacW}l(3)B3-3-21[1] P{ry[+t7.2]=neoFRT}40A/CyO y[+]
198	111266	y[d2] w[1118] P{ry[+t7.2]=ey-FLP.N}2 P{GMR-lacZ.C(38.1)}TPN1; P{w[+mC]=lacW}k09624, l(2)k09624[k09624] P{ry[+t7.2]=neoFRT}40A/CyO y[+]
199	111267	y[d2] w[1118] P{ry[+t7.2]=ey-FLP.N}2 P{GMR-lacZ.C(38.1)}TPN1; P{w[+tAR] ry[+t7.2AR]=wA[R]}rk[11P] P{ry[+t7.2]=neoFRT}40A/CyO y[+]
200	111269	y[d2] w[1118] P{ry[+t7.2]=ey-FLP.N}2 P{GMR-lacZ.C(38.1)}TPN1; P{ry[+t7.2]=neoFRT}42D P{w[+mC]=lacW}spin[k09905] /CyO y[+]
201	111270	y[d2] w[1118] P{ry[+t7.2]=ey-FLP.N}2 P{GMR-lacZ.C(38.1)}TPN1; P{ry[+t7.2]=neoFRT}42D P{w[+mC]=lacW}Dek[k09907] /CyO y[+]
202	111271	y[d2] w[1118] P{ry[+t7.2]=ey-FLP.N}2 P{GMR-lacZ.C(38.1)}TPN1; P{w[+mC]=lacW}RpL30[k09918] P{ry[+t7.2]=neoFRT}40A/CyO y[+]
203	111272	y[d2] w[1118] P{ry[+t7.2]=ey-FLP.N}2 P{GMR-lacZ.C(38.1)}TPN1; P{ry[+t7.2]=neoFRT}42D P{w[+mC]=lacW}l(2)k09920[k09920] /CyO y[+]
204	111274	y[d2] w[1118] P{ry[+t7.2]=ey-FLP.N}2 P{GMR-lacZ.C(38.1)}TPN1; P{ry[+t7.2]=neoFRT}42D P{w[+mC]=lacW}l(2)k09924[k09924] /CyO y[+]
205	111275	y[d2] w[1118] P{ry[+t7.2]=ey-FLP.N}2 P{GMR-lacZ.C(38.1)}TPN1; P{w[+mC]=lacW}CG31672[k09932], l(2)k09932[k09932] P{ry[+t7.2]=neoFRT}40A/CyO y[+]
206	111276	y[d2] w[1118] P{ry[+t7.2]=ey-FLP.N}2 P{GMR-lacZ.C(38.1)}TPN1; P{w[+mC]=lacW}l(2)k10003a[k10003a] P{ry[+t7.2]=neoFRT}40A/CyO y[+]
207	111278	y[d2] w[1118] P{ry[+t7.2]=ey-FLP.N}2 P{GMR-lacZ.C(38.1)}TPN1; P{w[+mC]=lacW}Pdsw[k10101] P{ry[+t7.2]=neoFRT}40A/CyO y[+]
208	111279	y[d2] w[1118] P{ry[+t7.2]=ey-FLP.N}2 P{GMR-lacZ.C(38.1)}TPN1; P{w[+mC]=lacW}l(2)k10105[k10105] P{ry[+t7.2]=neoFRT}40A/CyO y[+]
209	111280	y[d2] w[1118] P{ry[+t7.2]=ey-FLP.N}2 P{GMR-lacZ.C(38.1)}TPN1; P{ry[+t7.2]=neoFRT}42D P{w[+mC]=lacW}pAbp[k10109] /CyO y[+]
210	111281	y[d2] w[1118] P{ry[+t7.2]=ey-FLP.N}2 P{GMR-lacZ.C(38.1)}TPN1; P{w[+mC]=lacW}l(2)k10113[k10113] P{ry[+t7.2]=neoFRT}40A/CyO y[+]
211	111282	y[d2] w[1118] P{ry[+t7.2]=ey-FLP.N}2 P{GMR-lacZ.C(38.1)}TPN1; P{w[+mC]=lacW}l(2)k10127[k10127] P{ry[+t7.2]=neoFRT}40A/CyO y[+]
212	111283	y[d2] w[1118] P{ry[+t7.2]=ey-FLP.N}2 P{GMR-lacZ.C(38.1)}TPN1; P{ry[+t7.2]=neoFRT}42D P{w[+mC]=lacW}mir-14[k10213] /CyO y[+]
213	111284	y[d2] w[1118] P{ry[+t7.2]=ey-FLP.N}2 P{GMR-lacZ.C(38.1)}TPN1; P{w[+mC]=lacW}l(2)k10217[k10217] P{ry[+t7.2]=neoFRT}40A/CyO y[+]
214	111285	y[d2] w[1118] P{ry[+t7.2]=ey-FLP.N}2 P{GMR-lacZ.C(38.1)}TPN1; P{w[+mC]=lacW}k10237, l(2)k10237[k10237] P{ry[+t7.2]=neoFRT}40A/CyO y[+]
215	111286	y[d2] w[1118] P{ry[+t7.2]=ey-FLP.N}2 P{GMR-lacZ.C(38.1)}TPN1; P{w[+mC]=lacW}l(2)k10239[k10239] P{ry[+t7.2]=neoFRT}40A/CyO y[+]
216	111287	y[d2] w[1118] P{ry[+t7.2]=ey-FLP.N}2 P{GMR-lacZ.C(38.1)}TPN1; P{w[+mC]=lacW}Fatp[k10307] P{ry[+t7.2]=neoFRT}40A/CyO y[+]
217	111288	y[d2] w[1118] P{ry[+t7.2]=ey-FLP.N}2 P{GMR-lacZ.C(38.1)}TPN1; P{ry[+t7.2]=neoFRT}42D P{w[+mC]=lacW}Hr46[k10308] /CyO y[+]
218	111289	y[d2] w[1118] P{ry[+t7.2]=ey-FLP.N}2 P{GMR-lacZ.C(38.1)}TPN1; P{ry[+t7.2]=neoFRT}42D P{w[+mC]=lacW}l(2)k10317[k10317] /CyO y[+]
219	111290	y[d2] w[1118] P{ry[+t7.2]=ey-FLP.N}2 P{GMR-lacZ.C(38.1)}TPN1; P{w[+mC]=lacW}Mhc[k10423] P{ry[+t7.2]=neoFRT}40A/CyO y[+]
220	111291	y[d2] w[1118] P{ry[+t7.2]=ey-FLP.N}2 P{GMR-lacZ.C(38.1)}TPN1; P{w[+mC]=lacW}l(2)k10609[k10609] P{ry[+t7.2]=neoFRT}40A/CyO y[+]
221	111292	y[d2] w[1118] P{ry[+t7.2]=ey-FLP.N}2 P{GMR-lacZ.C(38.1)}TPN1; P{w[+mC]=lacW}Coprox[k10617] P{ry[+t7.2]=neoFRT}40A/CyO y[+]
222	111293	y[d2] w[1118] P{ry[+t7.2]=ey-FLP.N}2 P{GMR-lacZ.C(38.1)}TPN1; P{ry[+t7.2]=neoFRT}42D P{w[+mC]=lacW}bic[k10712] /CyO y[+]
223	111294	y[d2] w[1118] P{ry[+t7.2]=ey-FLP.N}2 P{GMR-lacZ.C(38.1)}TPN1; P{ry[+t7.2]=neoFRT}42D P{w[+mC]=lacW}l(2)k10809[k10809] /CyO y[+]
224	111295	y[d2] w[1118] P{ry[+t7.2]=ey-FLP.N}2 P{GMR-lacZ.C(38.1)}TPN1; P{ry[+t7.2]=neoFRT}42D P{w[+mC]=lacW}l(2)k10815[k10815] /CyO y[+]
225	111296	y[d2] w[1118] P{ry[+t7.2]=ey-FLP.N}2 P{GMR-lacZ.C(38.1)}TPN1; P{w[+mC]=lacW}dl[k10816], l(2)k10816[k10816] P{ry[+t7.2]=neoFRT}40A/CyO y[+]
226	111297	y[d2] w[1118] P{ry[+t7.2]=ey-FLP.N}2 P{GMR-lacZ.C(38.1)}TPN1; P{ry[+t7.2]=neoFRT}42D P{w[+mC]=lacW}k11012a /CyO y[+]
227	111298	y[d2] w[1118] P{ry[+t7.2]=ey-FLP.N}2 P{GMR-lacZ.C(38.1)}TPN1; P{w[+mC]=lacW}l(2)k11101[k11101] P{ry[+t7.2]=neoFRT}40A/CyO y[+]
228	111299	y[d2] w[1118] P{ry[+t7.2]=ey-FLP.N}2 P{GMR-lacZ.C(38.1)}TPN1; P{ry[+t7.2]=neoFRT}42D P{w[+mC]=lacW}l(2)k11120a[k11120a] Gp150[k11120b] /CyO y[+]
229	111300	y[d2] w[1118] P{ry[+t7.2]=ey-FLP.N}2 P{GMR-lacZ.C(38.1)}TPN1; P{w[+mC]=lacW}l(2)k11206[k11206] P{ry[+t7.2]=neoFRT}40A/CyO y[+]
230	111302	y[d2] w[1118] P{ry[+t7.2]=ey-FLP.N}2 P{GMR-lacZ.C(38.1)}TPN1; P{ry[+t7.2]=neoFRT}42D P{w[+mC]=lacW}l(2)k11303[k11303] /CyO y[+]
231	111303	y[d2] w[1118] P{ry[+t7.2]=ey-FLP.N}2 P{GMR-lacZ.C(38.1)}TPN1; P{ry[+t7.2]=neoFRT}42D P{w[+mC]=lacW}l(2)k11311[k11311] /CyO y[+]
232	111304	y[d2] w[1118] P{ry[+t7.2]=ey-FLP.N}2 P{GMR-lacZ.C(38.1)}TPN1; P{w[+mC]=lacW}l(2)k11324[k11324] P{ry[+t7.2]=neoFRT}40A/CyO y[+]
233	111305	y[d2] w[1118] P{ry[+t7.2]=ey-FLP.N}2 P{GMR-lacZ.C(38.1)}TPN1; P{w[+mC]=lacW}l(2)k11328[k11328] P{ry[+t7.2]=neoFRT}40A/CyO y[+]
234	111306	y[d2] w[1118] P{ry[+t7.2]=ey-FLP.N}2 P{GMR-lacZ.C(38.1)}TPN1; P{w[+mC]=lacW}heix[k11403] P{ry[+t7.2]=neoFRT}40A/CyO y[+]
235	111308	y[d2] w[1118] P{ry[+t7.2]=ey-FLP.N}2 P{GMR-lacZ.C(38.1)}TPN1; P{ry[+t7.2]=neoFRT}42D P{w[+mC]=lacW}Ark[k11502] /CyO y[+]
236	111309	y[d2] w[1118] P{ry[+t7.2]=ey-FLP.N}2 P{GMR-lacZ.C(38.1)}TPN1; P{ry[+t7.2]=neoFRT}42D P{w[+mC]=lacW}l(2)k11505[k11505] /CyO y[+]
237	111310	y[d2] w[1118] P{ry[+t7.2]=ey-FLP.N}2 P{GMR-lacZ.C(38.1)}TPN1; P{w[+mC]=lacW}Hel25E[k11511] P{ry[+t7.2]=neoFRT}40A/CyO y[+]
238	111311	y[d2] w[1118] P{ry[+t7.2]=ey-FLP.N}2 P{GMR-lacZ.C(38.1)}TPN1; P{w[+mC]=lacW}RFeSP[k11704] P{ry[+t7.2]=neoFRT}40A/CyO y[+]
239	111312	y[d2] w[1118] P{ry[+t7.2]=ey-FLP.N}2 P{GMR-lacZ.C(38.1)}TPN1; P{ry[+t7.2]=neoFRT}42D P{w[+mC]=lacW}ttv[k11904] /CyO y[+]
240	111313	y[d2] w[1118] P{ry[+t7.2]=ey-FLP.N}2 P{GMR-lacZ.C(38.1)}TPN1; P{ry[+t7.2]=neoFRT}42D P{w[+mC]=lacW}SelD[k12303] /CyO y[+]
241	111314	y[d2] w[1118] P{ry[+t7.2]=ey-FLP.N}2 P{GMR-lacZ.C(38.1)}TPN1; P{ry[+t7.2]=neoFRT}42D P{w[+mC]=lacW}l(2)k12402[k12402] /CyO y[+]
242	111315	y[d2] w[1118] P{ry[+t7.2]=ey-FLP.N}2 P{GMR-lacZ.C(38.1)}TPN1; P{ry[+t7.2]=neoFRT}42D P{w[+mC]=lacW}l(2)k12701[k12701] /CyO y[+]
243	111316	y[d2] w[1118] P{ry[+t7.2]=ey-FLP.N}2 P{GMR-lacZ.C(38.1)}TPN1; P{w[+mC]=lacW}ex[k12913] P{ry[+t7.2]=neoFRT}40A/CyO y[+]
244	111317	y[d2] w[1118] P{ry[+t7.2]=ey-FLP.N}2 P{GMR-lacZ.C(38.1)}TPN1; P{w[+mC]=lacW}l(2)k12914[k12914] P{ry[+t7.2]=neoFRT}40A/CyO y[+]
245	111318	y[d2] w[1118] P{ry[+t7.2]=ey-FLP.N}2 P{GMR-lacZ.C(38.1)}TPN1; P{w[+mC]=lacW}UbcD2[k13206] P{ry[+t7.2]=neoFRT}40A/CyO y[+]
246	111319	y[d2] w[1118] P{ry[+t7.2]=ey-FLP.N}2 P{GMR-lacZ.C(38.1)}TPN1; P{ry[+t7.2]=neoFRT}42D P{w[+mC]=lacW}Lis-1[k13209] /CyO y[+]
247	111320	y[d2] w[1118] P{ry[+t7.2]=ey-FLP.N}2 P{GMR-lacZ.C(38.1)}TPN1; P{ry[+t7.2]=neoFRT}42D P{w[+mC]=lacW}l(2)k13211[k13211] /CyO y[+]
248	111321	y[d2] w[1118] P{ry[+t7.2]=ey-FLP.N}2 P{GMR-lacZ.C(38.1)}TPN1; P{ry[+t7.2]=neoFRT}42D P{w[+mC]=lacW}l(2)k13219[k13219] /CyO y[+]
249	111322	y[d2] w[1118] P{ry[+t7.2]=ey-FLP.N}2 P{GMR-lacZ.C(38.1)}TPN1; P{ry[+t7.2]=neoFRT}42D P{w[+mC]=lacW}Khc[k13314] /CyO y[+]
250	111323	y[d2] w[1118] P{ry[+t7.2]=ey-FLP.N}2 P{GMR-lacZ.C(38.1)}TPN1; P{ry[+t7.2]=neoFRT}42D P{w[+mC]=lacW}l(2)k13412[k13412] /CyO y[+]
251	111324	y[d2] w[1118] P{ry[+t7.2]=ey-FLP.N}2 P{GMR-lacZ.C(38.1)}TPN1; P{w[+mC]=lacW}l(2)k13506[k13506] P{ry[+t7.2]=neoFRT}40A/CyO y[+]
252	111325	y[d2] w[1118] P{ry[+t7.2]=ey-FLP.N}2 P{GMR-lacZ.C(38.1)}TPN1; P{w[+mC]=lacW}l(2)k13604[k13604] P{ry[+t7.2]=neoFRT}40A/CyO y[+]
253	111326	y[d2] w[1118] P{ry[+t7.2]=ey-FLP.N}2 P{GMR-lacZ.C(38.1)}TPN1; P{ry[+t7.2]=neoFRT}42D P{w[+mC]=lacW}l(2)k13617[k13617] /CyO y[+]
254	111327	y[d2] w[1118] P{ry[+t7.2]=ey-FLP.N}2 P{GMR-lacZ.C(38.1)}TPN1; P{w[+mC]=lacW}gel[k13638] P{ry[+t7.2]=neoFRT}40A/CyO y[+]
255	111328	y[d2] w[1118] P{ry[+t7.2]=ey-FLP.N}2 P{GMR-lacZ.C(38.1)}TPN1; P{w[+mC]=lacW}Sema-1a[k13702] P{ry[+t7.2]=neoFRT}40A/CyO y[+]
256	111329	y[d2] w[1118] P{ry[+t7.2]=ey-FLP.N}2 P{GMR-lacZ.C(38.1)}TPN1; P{ry[+t7.2]=neoFRT}42D P{w[+mC]=lacW}l(2)k13704[k13704] /CyO y[+]
257	111330	y[d2] w[1118] P{ry[+t7.2]=ey-FLP.N}2 P{GMR-lacZ.C(38.1)}TPN1; P{w[+mC]=lacW}Nle[k13714] P{ry[+t7.2]=neoFRT}40A/CyO y[+]
258	111331	y[d2] w[1118] P{ry[+t7.2]=ey-FLP.N}2 P{GMR-lacZ.C(38.1)}TPN1; P{ry[+t7.2]=neoFRT}42D P{w[+mC]=lacW}Xbp1[k13803] /CyO y[+]
259	111332	y[d2] w[1118] P{ry[+t7.2]=ey-FLP.N}2 P{GMR-lacZ.C(38.1)}TPN1; P{w[+mC]=lacW}l(2)k13805[k13805] P{ry[+t7.2]=neoFRT}40A/CyO y[+]
260	111333	y[d2] w[1118] P{ry[+t7.2]=ey-FLP.N}2 P{GMR-lacZ.C(38.1)}TPN1; P{w[+mC]=lacW}RfC38[k13807] P{ry[+t7.2]=neoFRT}40A/CyO y[+]
261	111334	y[d2] w[1118] P{ry[+t7.2]=ey-FLP.N}2 P{GMR-lacZ.C(38.1)}TPN1; P{w[+mC]=lacW}l(2)k13905[k13905] P{ry[+t7.2]=neoFRT}40A/CyO y[+]
262	111335	y[d2] w[1118] P{ry[+t7.2]=ey-FLP.N}2 P{GMR-lacZ.C(38.1)}TPN1; P{ry[+t7.2]=neoFRT}42D P{w[+mC]=lacW}Adam[k13906] /CyO y[+]
263	111336	y[d2] w[1118] P{ry[+t7.2]=ey-FLP.N}2 P{GMR-lacZ.C(38.1)}TPN1; P{w[+mC]=lacW}barr[k14014] P{ry[+t7.2]=neoFRT}40A/CyO y[+]
264	111337	y[d2] w[1118] P{ry[+t7.2]=ey-FLP.N}2 P{GMR-lacZ.C(38.1)}TPN1; P{w[+mC]=lacW}l(2)k14204[k14204] P{ry[+t7.2]=neoFRT}40A/CyO y[+]
265	111338	y[d2] w[1118] P{ry[+t7.2]=ey-FLP.N}2 P{GMR-lacZ.C(38.1)}TPN1; P{w[+mC]=lacW}l(2)k14206[k14206] P{ry[+t7.2]=neoFRT}40A/CyO y[+]
266	111339	y[d2] w[1118] P{ry[+t7.2]=ey-FLP.N}2 P{GMR-lacZ.C(38.1)}TPN1; P{ry[+t7.2]=neoFRT}42D P{w[+mC]=lacW}Nrk[k14301] /CyO y[+]
267	111340	y[d2] w[1118] P{ry[+t7.2]=ey-FLP.N}2 P{GMR-lacZ.C(38.1)}TPN1; P{w[+mC]=lacW}Pen[k14401a], oho31[k14401b] P{ry[+t7.2]=neoFRT}40A/CyO y[+]
268	111341	y[d2] w[1118] P{ry[+t7.2]=ey-FLP.N}2 P{GMR-lacZ.C(38.1)}TPN1; P{ry[+t7.2]=neoFRT}42D P{w[+mC]=lacW}l(2)k14517[k14517] /CyO y[+]
269	111342	y[d2] w[1118] P{ry[+t7.2]=ey-FLP.N}2 P{GMR-lacZ.C(38.1)}TPN1; P{ry[+t7.2]=neoFRT}42D P{w[+mC]=lacW}l(2)k14708[k14708] /CyO y[+]
270	111343	y[d2] w[1118] P{ry[+t7.2]=ey-FLP.N}2 P{GMR-lacZ.C(38.1)}TPN1; P{w[+mC]=lacW}l(2)k14902[k14902] P{ry[+t7.2]=neoFRT}40A/CyO y[+]
271	111344	y[d2] w[1118] P{ry[+t7.2]=ey-FLP.N}2 P{GMR-lacZ.C(38.1)}TPN1; P{w[+mC]=lacW}l(2)k15102[k15102] P{ry[+t7.2]=neoFRT}40A/CyO y[+]
272	111345	y[d2] w[1118] P{ry[+t7.2]=ey-FLP.N}2 P{GMR-lacZ.C(38.1)}TPN1; P{ry[+t7.2]=neoFRT}42D P{w[+mC]=lacW}k15501 unch[k15501] /CyO y[+]
273	111346	y[d2] w[1118] P{ry[+t7.2]=ey-FLP.N}2 P{GMR-lacZ.C(38.1)}TPN1; P{ry[+t7.2]=neoFRT}42D P{w[+mC]=lacW}Cp1[k15606] /CyO y[+]
274	111347	y[d2] w[1118] P{ry[+t7.2]=ey-FLP.N}2 P{GMR-lacZ.C(38.1)}TPN1; P{ry[+t7.2]=neoFRT}42D P{w[+mC]=lacW}l(2)k15617[k15617] /CyO y[+]
275	111348	y[d2] w[1118] P{ry[+t7.2]=ey-FLP.N}2 P{GMR-lacZ.C(38.1)}TPN1; P{ry[+t7.2]=neoFRT}42D P{w[+mC]=lacW}POSH[k15815] /CyO y[+]
276	111349	y[d2] w[1118] P{ry[+t7.2]=ey-FLP.N}2 P{GMR-lacZ.C(38.1)}TPN1; P{w[+mC]=lacW}l(2)k15817[k15817] P{ry[+t7.2]=neoFRT}40A/CyO y[+]
277	111350	y[d2] w[1118] P{ry[+t7.2]=ey-FLP.N}2 P{GMR-lacZ.C(38.1)}TPN1; P{ry[+t7.2]=neoFRT}42D P{w[+mC]=lacW}l(2)k15914[k15914] /CyO y[+]
278	111351	y[d2] w[1118] P{ry[+t7.2]=ey-FLP.N}2 P{GMR-lacZ.C(38.1)}TPN1; P{ry[+t7.2]=neoFRT}42D P{w[+mC]=lacW}cos[k16101] /CyO y[+]
279	111352	y[d2] w[1118] P{ry[+t7.2]=ey-FLP.N}2 P{GMR-lacZ.C(38.1)}TPN1; P{w[+mC]=lacW}l(2)37Db[k16106] P{ry[+t7.2]=neoFRT}40A/CyO y[+]
280	111353	y[d2] w[1118] P{ry[+t7.2]=ey-FLP.N}2 P{GMR-lacZ.C(38.1)}TPN1; P{ry[+t7.2]=neoFRT}42D P{w[+mC]=lacW}Dmn[k16109] /CyO y[+]
281	111354	y[d2] w[1118] P{ry[+t7.2]=ey-FLP.N}2 P{GMR-lacZ.C(38.1)}TPN1; P{ry[+t7.2]=neoFRT}42D P{w[+mC]=lacW}Adk2-44B[k16120] /CyO y[+]
282	111355	y[d2] w[1118] P{ry[+t7.2]=ey-FLP.N}2 P{GMR-lacZ.C(38.1)}TPN1; P{ry[+t7.2]=neoFRT}42D P{w[+mC]=lacW}l(2)k16204[k16204] /CyO y[+]
283	111356	y[d2] w[1118] P{ry[+t7.2]=ey-FLP.N}2 P{GMR-lacZ.C(38.1)}TPN1; P{w[+mC]=lacW}ebi[k16213] P{ry[+t7.2]=neoFRT}40A/CyO y[+]
284	111357	y[d2] w[1118] P{ry[+t7.2]=ey-FLP.N}2 P{GMR-lacZ.C(38.1)}TPN1; P{w[+mC]=lacW}l(2)k16215[k16215] P{ry[+t7.2]=neoFRT}40A/CyO y[+]
285	111358	y[d2] w[1118] P{ry[+t7.2]=ey-FLP.N}2 P{GMR-lacZ.C(38.1)}TPN1; P{ry[+t7.2]=neoFRT}42D P{w[+mC]=lacW}cnk[k16314] /CyO y[+]
286	111359	y[d2] w[1118] P{ry[+t7.2]=ey-FLP.N}2 P{GMR-lacZ.C(38.1)}TPN1; P{w[+mC]=lacW}RpI135[k16513] P{ry[+t7.2]=neoFRT}40A/CyO y[+]
287	111360	y[d2] w[1118] P{ry[+t7.2]=ey-FLP.N}2 P{GMR-lacZ.C(38.1)}TPN1; P{w[+mC]=lacW}tkv[k16713] P{ry[+t7.2]=neoFRT}40A/CyO y[+]
288	111361	y[d2] w[1118] P{ry[+t7.2]=ey-FLP.N}2 P{GMR-lacZ.C(38.1)}TPN1; P{w[+mC]=lacW}emb[k16715] P{ry[+t7.2]=neoFRT}40A/CyO y[+]
289	111362	y[d2] w[1118] P{ry[+t7.2]=ey-FLP.N}2 P{GMR-lacZ.C(38.1)}TPN1; P{ry[+t7.2]=neoFRT}42D P{w[+mC]=lacW}vimar[k16722] /CyO y[+]
290	111363	y[d2] w[1118] P{ry[+t7.2]=ey-FLP.N}2 P{GMR-lacZ.C(38.1)}TPN1; P{ry[+t7.2]=neoFRT}42D P{w[+mC]=lacW}l(2)k16805[k16805] /CyO y[+]
291	111364	y[d2] w[1118] P{ry[+t7.2]=ey-FLP.N}2 P{GMR-lacZ.C(38.1)}TPN1; P{ry[+t7.2]=neoFRT}42D P{w[+mC]=lacW}babo[k16912] /CyO y[+]
292	111365	y[d2] w[1118] P{ry[+t7.2]=ey-FLP.N}2 P{GMR-lacZ.C(38.1)}TPN1; P{ry[+t7.2]=neoFRT}42D P{w[+mC]=lacW}RpL11[k16914] /CyO y[+]
293	111366	y[d2] w[1118] P{ry[+t7.2]=ey-FLP.N}2 P{GMR-lacZ.C(38.1)}TPN1; P{w[+mC]=lacW}l(2)k16918[k16918] P{ry[+t7.2]=neoFRT}40A/CyO y[+]
294	111367	y[d2] w[1118] P{ry[+t7.2]=ey-FLP.N}2 P{GMR-lacZ.C(38.1)}TPN1; P{w[+mC]=lacW}l(2)k16919[k16919] P{ry[+t7.2]=neoFRT}40A/CyO y[+]
295	111368	y[d2] w[1118] P{ry[+t7.2]=ey-FLP.N}2 P{GMR-lacZ.C(38.1)}TPN1; P{ry[+t7.2]=neoFRT}42D P{w[+mC]=lacW}l(2)k17002[k17002] /CyO y[+]
296	111369	y[d2] w[1118] P{ry[+t7.2]=ey-FLP.N}2 P{GMR-lacZ.C(38.1)}TPN1; P{w[+mC]=lacW}Tor[k17004] P{ry[+t7.2]=neoFRT}40A/CyO y[+]
297	111370	y[d2] w[1118] P{ry[+t7.2]=ey-FLP.N}2 P{GMR-lacZ.C(38.1)}TPN1; P{ry[+t7.2]=neoFRT}42D P{w[+mC]=lacW}Tapdelta[k17005] /CyO y[+]
298	111371	y[d2] w[1118] P{ry[+t7.2]=ey-FLP.N}2 P{GMR-lacZ.C(38.1)}TPN1; P{ry[+t7.2]=neoFRT}42D P{w[+mC]=lacW}fdl[k17040] /CyO y[+]
299	111373	y[d2] w[1118] P{ry[+t7.2]=ey-FLP.N}2 P{GMR-lacZ.C(38.1)}TPN1; P{w[+mC]=lacW}s4989, l(2)s4989[s4989] P{ry[+t7.2]=neoFRT}40A/CyO y[+]
300	111374	y[d2] w[1118] P{ry[+t7.2]=ey-FLP.N}2 P{GMR-lacZ.C(38.1)}TPN1; P{w[+mC]=lacW}l(2)s2978[s2978] P{ry[+t7.2]=neoFRT}40A/CyO y[+]
301	111375	y[d2] w[1118] P{ry[+t7.2]=ey-FLP.N}2 P{GMR-lacZ.C(38.1)}TPN1; P{ry[+t7.2]=neoFRT}42D P{w[+mC]=lacW}l(2)s1878[s1878] /CyO y[+]
302	111376	y[d2] w[1118] P{ry[+t7.2]=ey-FLP.N}2 P{GMR-lacZ.C(38.1)}TPN1; P{ry[+t7.2]=neoFRT}42D P{w[+mC]=lacW}Cdk4[s4639] /CyO y[+]
303	111377	y[d2] w[1118] P{ry[+t7.2]=ey-FLP.N}2 P{GMR-lacZ.C(38.1)}TPN1; P{ry[+t7.2]=neoFRT}42D P{w[+mC]=lacW}l(2)s4831[s4831] /CyO y[+]
304	111429	y[d2] w[1118] P{ry[+t7.2]=ey-FLP.N}2 P{GMR-lacZ.C(38.1)}TPN1; P{w[+mC]=lacW}dbe[k05428] P{ry[+t7.2]=neoFRT}40A/CyO y[+]
305	111430	y[d2] w[1118] P{ry[+t7.2]=ey-FLP.N}2 P{GMR-lacZ.C(38.1)}TPN1; P{w[+mC]=lacW}l(2)s5379[s5379] P{ry[+t7.2]=neoFRT}40A/CyO y[+]
306	111431	y[d2] w[1118] P{ry[+t7.2]=ey-FLP.N}2 P{GMR-lacZ.C(38.1)}TPN1; P{w[+mC]=lacW}l(2)35Bb[k11524a] P{ry[+t7.2]=neoFRT}40A/CyO y[+]
307	111432	y[d2] w[1118] P{ry[+t7.2]=ey-FLP.N}2 P{GMR-lacZ.C(38.1)}TPN1; P{w[+mC]=lacW}lace[k05305] P{ry[+t7.2]=neoFRT}40A/CyO y[+]
308	111433	y[d2] w[1118] P{ry[+t7.2]=ey-FLP.N}2 P{GMR-lacZ.C(38.1)}TPN1; P{w[+mC]=lacW}l(2)35Df[k14423] P{ry[+t7.2]=neoFRT}40A/CyO y[+]
309	111434	y[d2] w[1118] P{ry[+t7.2]=ey-FLP.N}2 P{GMR-lacZ.C(38.1)}TPN1; P{w[+mC]=lacW}PRL-1[k09834], l(2)k09834[k09834] P{ry[+t7.2]=neoFRT}40A/CyO y[+]
310	111435	y[d2] w[1118] P{ry[+t7.2]=ey-FLP.N}2 P{GMR-lacZ.C(38.1)}TPN1; P{w[+mC]=lacW}mRpL4[k14608] P{ry[+t7.2]=neoFRT}40A/CyO y[+]
311	111436	y[d2] w[1118] P{ry[+t7.2]=ey-FLP.N}2 P{GMR-lacZ.C(38.1)}TPN1; P{ry[+t7.2]=neoFRT}42D P{w[+mC]=lacW}l(2)s9998[s9998] /CyO y[+]
312	111437	y[d2] w[1118] P{ry[+t7.2]=ey-FLP.N}2 P{GMR-lacZ.C(38.1)}TPN1; P{ry[+t7.2]=neoFRT}42D P{w[+mC]=lacW}l(2)k07521[k07521] /CyO y[+]
313	111438	y[d2] w[1118] P{ry[+t7.2]=ey-FLP.N}2 P{GMR-lacZ.C(38.1)}TPN1; P{ry[+t7.2]=neoFRT}42D P{w[+mC]=lacW}l(2)s3475[s3475] /CyO y[+]
314	111439	y[d2] w[1118] P{ry[+t7.2]=ey-FLP.N}2 P{GMR-lacZ.C(38.1)}TPN1; P{ry[+t7.2]=neoFRT}42D P{w[+mC]=lacW}l(2)s1866[s1866] /CyO y[+]
315	111440	y[d2] w[1118] P{ry[+t7.2]=ey-FLP.N}2 P{GMR-lacZ.C(38.1)}TPN1; P{ry[+t7.2]=neoFRT}42D P{w[+mC]=lacW}l(2)k09913[k09913] /CyO y[+]
316	111441	y[d2] w[1118] P{ry[+t7.2]=ey-FLP.N}2 P{GMR-lacZ.C(38.1)}TPN1; P{ry[+t7.2]=neoFRT}42D P{w[+mC]=lacW}l(2)k07136[k07136] /CyO y[+]
317	111442	y[d2] w[1118] P{ry[+t7.2]=ey-FLP.N}2 P{GMR-lacZ.C(38.1)}TPN1; P{ry[+t7.2]=neoFRT}42D P{w[+mC]=lacW}l(2)s4830[s4830] /CyO y[+]
318	111443	y[d2] w[1118] P{ry[+t7.2]=ey-FLP.N}2 P{GMR-lacZ.C(38.1)}TPN1; P{ry[+t7.2]=neoFRT}42D P{w[+mC]=lacW}eIF6[k13214] ytr[k13214] /CyO y[+]
319	111444	y[d2] w[1118] P{ry[+t7.2]=ey-FLP.N}2 P{GMR-lacZ.C(38.1)}TPN1; P{ry[+t7.2]=neoFRT}42D P{w[+mC]=lacW}Phm[k07623] /CyO y[+]
320	111445	y[d2] w[1118] P{ry[+t7.2]=ey-FLP.N}2 P{GMR-lacZ.C(38.1)}TPN1; P{ry[+t7.2]=neoFRT}42D P{w[+mC]=lacW}Zfrp8[k13705] /CyO y[+]
321	111446	y[d2] w[1118] P{ry[+t7.2]=ey-FLP.N}2 P{GMR-lacZ.C(38.1)}TPN1; P{ry[+t7.2]=neoFRT}42D P{w[+mC]=lacW}spag[k12101] /CyO y[+]
322	111447	y[d2] w[1118] P{ry[+t7.2]=ey-FLP.N}2 P{GMR-lacZ.C(38.1)}TPN1; P{ry[+t7.2]=neoFRT}42D P{w[+mC]=lacW}tsr[k05633] /CyO y[+]
323	111448	y[d2] w[1118] P{ry[+t7.2]=ey-FLP.N}2 P{GMR-lacZ.C(38.1)}TPN1; P{ry[+t7.2]=neoFRT}42D P{w[+mC]=lacW}Nop60B[k05318] /CyO y[+]
324	111449	y[d2] w[1118] P{ry[+t7.2]=ey-FLP.N}2 P{GMR-lacZ.C(38.1)}TPN1; P{ry[+t7.2]=neoFRT}42D P{w[+mC]=lacW}Mov34[k08003] /CyO y[+]
325	111450	y[d2] w[1118] P{ry[+t7.2]=ey-FLP.N}2 P{GMR-lacZ.C(38.1)}TPN1; P{ry[+t7.2]=neoFRT}42D P{w[+mC]=lacW}l(2)k10502[k10502] /CyO y[+]
326	111451	y[d2] w[1118] P{ry[+t7.2]=ey-FLP.N}2 P{GMR-lacZ.C(38.1)}TPN1; P{ry[+t7.2]=neoFRT}42D P{w[+mC]=lacW}Mmp1[k04809] /CyO y[+]
327	111452	y[d2] w[1118] P{ry[+t7.2]=ey-FLP.N}2 P{GMR-lacZ.C(38.1)}TPN1; P{ry[+t7.2]=neoFRT}42D P{w[+mC]=lacW}Nurf-38[k16102] /CyO y[+]
328	111454	y[d2] w[1118] P{ry[+t7.2]=ey-FLP.N}2 P{GMR-lacZ.C(38.1)}TPN1; P{ry[+t7.2]=neoFRT}42D P{w[+mC]=lacW}l(2)k03205[k03205] /CyO y[+]
329	111460	y[d2] w[1118] P{ry[+t7.2]=ey-FLP.N}2 P{GMR-lacZ.C(38.1)}TPN1; P{w[+mC]=lacW}k05104b P{lacW}l(2)k05104[k05104] P{ry[+t7.2]=neoFRT}40A/CyO y[+]
330	111461	y[d2] w[1118] P{ry[+t7.2]=ey-FLP.N}2 P{GMR-lacZ.C(38.1)}TPN1; P{w[+mC]=lacW}k06107b P{lacW}l(2)k06107[k06107] P{ry[+t7.2]=neoFRT}40A/CyO y[+]
331	111462	y[d2] w[1118] P{ry[+t7.2]=ey-FLP.N}2 P{GMR-lacZ.C(38.1)}TPN1; P{w[+mC]=lacW}k06608a P{lacW}l(2)k06608b[k06608b] P{ry[+t7.2]=neoFRT}40A/CyO y[+]
332	111463	y[d2] w[1118] P{ry[+t7.2]=ey-FLP.N}2 P{GMR-lacZ.C(38.1)}TPN1; P{w[+mC]=lacW}k14816b P{lacW}l(2)k14816[k14816] P{ry[+t7.2]=neoFRT}40A/CyO y[+]
333	111465	y[d2] w[1118] P{ry[+t7.2]=ey-FLP.N}2 P{GMR-lacZ.C(38.1)}TPN1; P{ry[+t7.2]=neoFRT}42D P{w[+mC]=lacW}l(2)k17019a[k17019a]P{lacW}l(2)k17019b[k17019b] /CyO y[+]
334	111466	y[d2] w[1118] P{ry[+t7.2]=ey-FLP.N}2 P{GMR-lacZ.C(38.1)}TPN1; P{w[+mC]=lacW}mts[k12502]P{lacW}l(2)k12502b[k12502b] P{ry[+t7.2]=neoFRT}40A/CyO y[+]
335	111467	y[d2] w[1118] P{ry[+t7.2]=ey-FLP.N}2 P{GMR-lacZ.C(38.1)}TPN1; P{w[+mC]=lacW}k13108b P{ry[+t7.2]=neoFRT}40A/CyO y[+]
336	111468	y[d2] w[1118] P{ry[+t7.2]=ey-FLP.N}2 P{GMR-lacZ.C(38.1)}TPN1; P{ry[+t7.2]=neoFRT}42D P{w[+mW.hs]=lwB}l(2)rQ029[rQ029] /CyO y[+]
337	111469	y[d2] w[1118] P{ry[+t7.2]=ey-FLP.N}2 P{GMR-lacZ.C(38.1)}TPN1; P{ry[+t7.2]=neoFRT}42D P{w[+mC]=lacW}wun[k10201] l(2)k10201[k10201]P{lacW}k10201b /CyO y[+]
338	111470	y[d2] w[1118] P{ry[+t7.2]=ey-FLP.N}2 P{GMR-lacZ.C(38.1)}TPN1; P{w[+mC]=lacW}l(2)k09015a[k09015a] P{lacW}k09015b P{ry[+t7.2]=neoFRT}40A/CyO y[+]
339	111471	y[d2] w[1118] P{ry[+t7.2]=ey-FLP.N}2 P{GMR-lacZ.C(38.1)}TPN1; P{w[+mC]=lacW}l(2)k08611[k08611] P{lacW}k08611b P{ry[+t7.2]=neoFRT}40A/CyO y[+]
340	111472	y[d2] w[1118] P{ry[+t7.2]=ey-FLP.N}2 P{GMR-lacZ.C(38.1)}TPN1; P{w[+mC]=lacW}k04909a P{lacW}l(2)k04909b[k04909b] P{ry[+t7.2]=neoFRT}40A/CyO y[+]
341	111473	y[d2] w[1118] P{ry[+t7.2]=ey-FLP.N}2 P{GMR-lacZ.C(38.1)}TPN1; P{ry[+t7.2]=neoFRT}42D P{w[+mC]=lacW}l(2)k08317[k08317] /CyO y[+]
342	111474	y[d2] w[1118] P{ry[+t7.2]=ey-FLP.N}2 P{GMR-lacZ.C(38.1)}TPN1; P{w+mc=lacW}K(2)k03906ak03906a P{ry[+t7.2]=neoFRT}40A/CyO y[+]
343	111475	y[d2] w[1118] P{ry[+t7.2]=ey-FLP.N}2 P{GMR-lacZ.C(38.1)}TPN1; P{ry[+t7.2]=neoFRT}42D P{w[+mC]=lacW}k08308a P{lacW}Ca-P60A[k08308ab] /CyO y[+]
344	111476	y[d2] w[1118] P{ry[+t7.2]=ey-FLP.N}2 P{GMR-lacZ.C(38.1)}TPN1; P{ry[+t7.2]=neoFRT}42D P{w[+mC]=lacW}l(2)k03501[k03501] /CyO y[+]
345	111477	y[d2] w[1118] P{ry[+t7.2]=ey-FLP.N}2 P{GMR-lacZ.C(38.1)}TPN1; P{w[+mC]=lacW}l(2)k07109a[k07109a]P{lacW}btv[k07109b] P{ry[+t7.2]=neoFRT}40A/CyO y[+]
346	111478	y[d2] w[1118] P{ry[+t7.2]=ey-FLP.N}2 P{GMR-lacZ.C(38.1)}TPN1; P{ry[+t7.2]=neoFRT}42D P{w[+mC]=lacW}l(2)k08320[k08320] /CyO y[+]
347	111482	y[d2] w[1118] P{ry[+t7.2]=ey-FLP.N}2 P{GMR-lacZ.C(38.1)}TPN1; P{ry[+t7.2]=neoFRT}42D P{w[+mGT]=GT1}UbcD10[BG00902] /CyO y[+]
348	111483	y[d2] w[1118] P{ry[+t7.2]=ey-FLP.N}2 P{GMR-lacZ.C(38.1)}TPN1; P{ry[+t7.2]=neoFRT}42D P{w[+mGT]=GT1}BG00406 /CyO y[+]
349	111485	w[1118]; P{w[+mGT]=GT1}kis[BG01657] P{ry[+t7.2]=neoFRT}40A/CyO
350	111486	y[d2] w[1118] P{ry[+t7.2]=ey-FLP.N}2 P{GMR-lacZ.C(38.1)}TPN1; P{w[+mGT]=GT1}Pka-C1[BG02142] P{ry[+t7.2]=neoFRT}40A/CyO y[+]
351	111487	y[d2] w[1118] P{ry[+t7.2]=ey-FLP.N}2 P{GMR-lacZ.C(38.1)}TPN1; P{ry[+t7.2]=neoFRT}42D P{w[+mGT]=GT1}BG02176 /CyO y[+]
352	111494	y[d2] w[1118] P{ry[+t7.2]=ey-FLP.N}2 P{GMR-lacZ.C(38.1)}TPN1; P{w[+mGT]=GT1}l(2)35Di[BG02008] P{ry[+t7.2]=neoFRT}40A/CyO y[+]
353	111498	y[d2] w[1118] P{ry[+t7.2]=ey-FLP.N}2 P{GMR-lacZ.C(38.1)}TPN1; P{ry[+t7.2]=neoFRT}42D P{w[+mGT]=GT1}Cap-G[BG01873] /CyO y[+]
354	111500	y[d2] w[1118] P{ry[+t7.2]=ey-FLP.N}2 P{GMR-lacZ.C(38.1)}TPN1; P{ry[+t7.2]=neoFRT}42D P{w[+mGT]=GT1}psq[BG02315] /CyO y[+]
355	111501	y[d2] w[1118] P{ry[+t7.2]=ey-FLP.N}2 P{GMR-lacZ.C(38.1)}TPN1; P{ry[+t7.2]=neoFRT}42D P{w[+mGT]=GT1}mam[BG02477] /CyO y[+]
356	111502	y[d2] w[1118] P{ry[+t7.2]=ey-FLP.N}2 P{GMR-lacZ.C(38.1)}TPN1; P{y[+mDint2] w[BR.E.BR]=SUPor-P}KG03126 P{ry[+t7.2]=neoFRT}40A/CyO y[+]
357	111503	y[d2] w[1118] P{ry[+t7.2]=ey-FLP.N}2 P{GMR-lacZ.C(38.1)}TPN1; P{ry[+t7.2]=neoFRT}42D P{y[+mDint2] w[BR.E.BR]=SUPor-P}CG11107[KG02727] /CyO y[+]
358	111506	y[d2] w[1118] P{ry[+t7.2]=ey-FLP.N}2 P{GMR-lacZ.C(38.1)}TPN1; P{ry[+t7.2]=neoFRT}42D P{y[+mDint2] w[BR.E.BR]=SUPor-P}KG03188 /CyO y[+]
359	111507	y[d2] w[1118] P{ry[+t7.2]=ey-FLP.N}2 P{GMR-lacZ.C(38.1)}TPN1; P{y[+mDint2]w[BR.E.BR]=SUPor_P}KG03291 P{ry[+t7.2]=neoFRT}40A/CyO y[+]
360	111512	y[d2] w[1118] P{ry[+t7.2]=ey-FLP.N}2 P{GMR-lacZ.C(38.1)}TPN1; P{y[+mDint2] w[BR.E.BR]=SUPor-P}KG00158 P{ry[+t7.2]=neoFRT}40A/CyO y[+]
361	111513	y[d2] w[1118] P{ry[+t7.2]=ey-FLP.N}2 P{GMR-lacZ.C(38.1)}TPN1; P{y[+mDint2] w[BR.E.BR]=SUPor-P}CycE[KG00239] P{ry[+t7.2]=neoFRT}40A/CyO y[+]
362	111514	y[d2] w[1118] P{ry[+t7.2]=ey-FLP.N}2 P{GMR-lacZ.C(38.1)}TPN1; P{y[+mDint2] w[BR.E.BR]=SUPor-P}spir[KG00320] P{ry[+t7.2]=neoFRT}40A/CyO y[+]
363	111515	y[d2] w[1118] P{ry[+t7.2]=ey-FLP.N}2 P{GMR-lacZ.C(38.1)}TPN1; P{y[+mDint2] w[BR.E.BR]=SUPor-P}KG00333 P{ry[+t7.2]=neoFRT}40A/CyO y[+]
364	111516	y[d2] w[1118] P{ry[+t7.2]=ey-FLP.N}2 P{GMR-lacZ.C(38.1)}TPN1; P{y[+mDint2] w[BR.E.BR]=SUPor-P}Kr-h1[KG00354] P{ry[+t7.2]=neoFRT}40A/CyO y[+]
365	111520	y[d2] w[1118] P{ry[+t7.2]=ey-FLP.N}2 P{GMR-lacZ.C(38.1)}TPN1; P{w[+mGT]=GT1}chif[BG02820] P{ry[+t7.2]=neoFRT}40A/CyO y[+]
366	111522	y[d2] w[1118] P{ry[+t7.2]=ey-FLP.N}2 P{GMR-lacZ.C(38.1)}TPN1; P{ry[+t7.2]=neoFRT}42D P{y[+mDint2] w[BR.E.BR]=SUPor-P}Mys45A[KG00940] /CyO y[+]
367	111523	y[d2] w[1118] P{ry[+t7.2]=ey-FLP.N}2 P{GMR-lacZ.C(38.1)}TPN1; P{ry[+t7.2]=neoFRT}42D P{y[+mDint2] w[BR.E.BR]=SUPor-P}KG01009 /CyO y[+]
368	111524	y[d2] w[1118] P{ry[+t7.2]=ey-FLP.N}2 P{GMR-lacZ.C(38.1)}TPN1; P{y[+mDint2] w[BR.E.BR]=SUPor-P}gcm[KG01117] P{ry[+t7.2]=neoFRT}40A/CyO y[+]
369	111525	y[d2] w[1118] P{ry[+t7.2]=ey-FLP.N}2 P{GMR-lacZ.C(38.1)}TPN1; P{ry[+t7.2]=neoFRT}42D P{y[+mDint2] w[BR.E.BR]=SUPor-P}KG02272 /CyO y[+]
370	111527	y[d2] w[1118] P{ry[+t7.2]=ey-FLP.N}2 P{GMR-lacZ.C(38.1)}TPN1; P{ry[+t7.2]=neoFRT}42D P{y[+mDint2] w[BR.E.BR]=SUPor-P}Pabp2[KG02359] /CyO y[+]
371	111528	y[d2] w[1118] P{ry[+t7.2]=ey-FLP.N}2 P{GMR-lacZ.C(38.1)}TPN1; P{ry[+t7.2]=neoFRT}42D P{y[+mDint2] w[BR.E.BR]=SUPor-P}CG11508[KG02425] /CyO y[+]
372	111530	y[d2] w[1118] P{ry[+t7.2]=ey-FLP.N}2 P{GMR-lacZ.C(38.1)}TPN1; P{ry[+t7.2]=neoFRT}42D P{y[+mDint2] w[BR.E.BR]=SUPor-P}Aats-asp[KG03912] /CyO y[+]
373	111531	y[d2] w[1118] P{ry[+t7.2]=ey-FLP.N}2 P{GMR-lacZ.C(38.1)}TPN1; P{ry[+t7.2]=neoFRT}42D P{y[+mDint2] w[BR.E.BR]=SUPor-P}cmp44E[KG03925] /CyO y[+]
374	111533	y[d2] w[1118] P{ry[+t7.2]=ey-FLP.N}2 P{GMR-lacZ.C(38.1)}TPN1; P{ry[+t7.2]=neoFRT}42D P{y[+mDint2] w[BR.E.BR]=SUPor-P}cg[KG00882] /CyO y[+]
375	111534	y[d2] w[1118] P{ry[+t7.2]=ey-FLP.N}2 P{GMR-lacZ.C(38.1)}TPN1; P{ry[+t7.2]=neoFRT}42D P{y[+mDint2] w[BR.E.BR]=SUPor-P}Vha44[KG00915] /CyO y[+]
376	111538	y[d2] w[1118] P{ry[+t7.2]=ey-FLP.N}2 P{GMR-lacZ.C(38.1)}TPN1; P{ry[+t7.2]=neoFRT}42D P{y[+mDint2] w[BR.E.BR]=SUPor-P}cul-4[KG02900] /CyO y[+]
377	111549	y[d2] w[1118] P{ry[+t7.2]=ey-FLP.N}2 P{GMR-lacZ.C(38.1)}TPN1; P{y[+mDint2] w[BR.E.BR]=SUPor-P}CG3210[KG03815] P{ry[+t7.2]=neoFRT}40A/CyO y[+]
378	111551	y[d2] w[1118] P{ry[+t7.2]=ey-FLP.N}2 P{GMR-lacZ.C(38.1)}TPN1; P{ry[+t7.2]=neoFRT}42D P{y[+mDint2] w[BR.E.BR]=SUPor-P}Tim10[KG04105] /CyO y[+]
379	111555	y[d2] w[1118] P{ry[+t7.2]=ey-FLP.N}2 P{GMR-lacZ.C(38.1)}TPN1; P{ry[+t7.2]=neoFRT}42D P{y[+mDint2] w[BR.E.BR]=SUPor-P}KG00484 /CyO y[+]
380	111557	y[d2] w[1118] P{ry[+t7.2]=ey-FLP.N}2 P{GMR-lacZ.C(38.1)}TPN1; P{y[+mDint2] w[BR.E.BR]=SUPor-P}KG00625 P{ry[+t7.2]=neoFRT}40A/CyO y[+]
381	111558	y[d2] w[1118] P{ry[+t7.2]=ey-FLP.N}2 P{GMR-lacZ.C(38.1)}TPN1; P{y[+mDint2] w[BR.E.BR]=SUPor-P}CG6509[KG00748] P{ry[+t7.2]=neoFRT}40A/CyO y[+]
382	111560	y[d2] w[1118] P{ry[+t7.2]=ey-FLP.N}2 P{GMR-lacZ.C(38.1)}TPN1; P{y[+mDint2] w[BR.E.BR]=SUPor-P}CG15266[KG01622] P{ry[+t7.2]=neoFRT}40A/CyO y[+]
383	111562	y[d2] w[1118] P{ry[+t7.2]=ey-FLP.N}2 P{GMR-lacZ.C(38.1)}TPN1; P{y[+mDint2] w[BR.E.BR]=SUPor-P}KG02598 P{ry[+t7.2]=neoFRT}40A/CyO y[+]
384	111563	y[d2] w[1118] P{ry[+t7.2]=ey-FLP.N}2 P{GMR-lacZ.C(38.1)}TPN1; P{y[+mDint2] w[BR.E.BR]=SUPor-P}CG9535[KG04349] P{ry[+t7.2]=neoFRT}40A/CyO y[+]
385	111564	y[d2] w[1118] P{ry[+t7.2]=ey-FLP.N}2 P{GMR-lacZ.C(38.1)}TPN1; P{y[+mDint2] w[BR.E.BR]=SUPor-P}KG04810 P{ry[+t7.2]=neoFRT}40A/CyO y[+]
386	111571	y[d2] w[1118] P{ry[+t7.2]=ey-FLP.N}2 P{GMR-lacZ.C(38.1)}TPN1; P{y[+mDint2] w[BR.E.BR]=SUPor-P}KG03055 P{ry[+t7.2]=neoFRT}40A/CyO y[+]
387	111573	y[d2] w[1118] P{ry[+t7.2]=ey-FLP.N}2 P{GMR-lacZ.C(38.1)}TPN1; P{y[+mDint2] w[BR.E.BR]=SUPor-P}LanB1[KG03456] P{ry[+t7.2]=neoFRT}40A/CyO y[+]
388	111574	y[d2] w[1118] P{ry[+t7.2]=ey-FLP.N}2 P{GMR-lacZ.C(38.1)}TPN1; P{y[+mDint2] w[BR.E.BR]=SUPor-P}CG7277[KG03584] P{ry[+t7.2]=neoFRT}40A/CyO y[+]
389	111575	y[d2] w[1118] P{ry[+t7.2]=ey-FLP.N}2 P{GMR-lacZ.C(38.1)}TPN1; P{y[+mDint2] w[BR.E.BR]=SUPor-P}CG8552[KG03914] P{ry[+t7.2]=neoFRT}40A/CyO y[+]
390	111577	y[d2] w[1118] P{ry[+t7.2]=ey-FLP.N}2 P{GMR-lacZ.C(38.1)}TPN1; P{y[+mDint2] w[BR.E.BR]=SUPor-P}CG31694[KG04350] P{ry[+t7.2]=neoFRT}40A/CyO y[+]
391	111578	y[d2] w[1118] P{ry[+t7.2]=ey-FLP.N}2 P{GMR-lacZ.C(38.1)}TPN1; P{y[+mDint2] w[BR.E.BR]=SUPor-P}Arc-p34[KG04658] P{ry[+t7.2]=neoFRT}40A/CyO y[+]
392	111580	y[d2] w[1118] P{ry[+t7.2]=ey-FLP.N}2 P{GMR-lacZ.C(38.1)}TPN1; P{y[+mDint2] w[BR.E.BR]=SUPor-P}CG10354[KG04760] P{ry[+t7.2]=neoFRT}40A/CyO y[+]
393	111581	y[d2] w[1118] P{ry[+t7.2]=ey-FLP.N}2 P{GMR-lacZ.C(38.1)}TPN1; P{y[+mDint2] w[BR.E.BR]=SUPor-P}Trn-SR[KG04870] P{ry[+t7.2]=neoFRT}40A/CyO y[+]
394	111584	y[d2] w[1118] P{ry[+t7.2]=ey-FLP.N}2 P{GMR-lacZ.C(38.1)}TPN1; P{y[+mDint2] w[BR.E.BR]=SUPor-P}KG07049 P{ry[+t7.2]=neoFRT}40A/CyO y[+]
395	111585	y[d2] w[1118] P{ry[+t7.2]=ey-FLP.N}2 P{GMR-lacZ.C(38.1)}TPN1; P{y[+mDint2] w[BR.E.BR]=SUPor-P}oaf[KG03408] P{ry[+t7.2]=neoFRT}40A/CyO y[+]
396	111586	y[d2] w[1118] P{ry[+t7.2]=ey-FLP.N}2 P{GMR-lacZ.C(38.1)}TPN1; P{y[+mDint2] w[BR.E.BR]=SUPor-P}KG05262 P{ry[+t7.2]=neoFRT}40A/CyO y[+]
397	111587	y[d2] w[1118] P{ry[+t7.2]=ey-FLP.N}2 P{GMR-lacZ.C(38.1)}TPN1; P{y[+mDint2] w[BR.E.BR]=SUPor-P}KG05791 P{ry[+t7.2]=neoFRT}40A/CyO y[+]
398	111590	y[d2] w[1118] P{ry[+t7.2]=ey-FLP.N}2 P{GMR-lacZ.C(38.1)}TPN1; P{y[+mDint2] w[BR.E.BR]=SUPor-P}IP3K1[KG02192] P{ry[+t7.2]=neoFRT}40A/CyO y[+]
399	111592	y[d2] w[1118] P{ry[+t7.2]=ey-FLP.N}2 P{GMR-lacZ.C(38.1)}TPN1; P{y[+mDint2] w[BR.E.BR]=SUPor-P}KG04600 P{ry[+t7.2]=neoFRT}40A/CyO y[+]
400	111596	y[d2] w[1118] P{ry[+t7.2]=ey-FLP.N}2 P{GMR-lacZ.C(38.1)}TPN1; P{y[+mDint2] w[BR.E.BR]=SUPor-P}KG00418 P{ry[+t7.2]=neoFRT}40A/CyO y[+]
401	111597	y[d2] w[1118] P{ry[+t7.2]=ey-FLP.N}2 P{GMR-lacZ.C(38.1)}TPN1; P{y[+mDint2] w[BR.E.BR]=SUPor-P}KG01220 P{ry[+t7.2]=neoFRT}40A/CyO y[+]
402	111598	y[d2] w[1118] P{ry[+t7.2]=ey-FLP.N}2 P{GMR-lacZ.C(38.1)}TPN1; P{y[+mDint2] w[BR.E.BR]=SUPor-P}CG9140[KG01287] P{ry[+t7.2]=neoFRT}40A/CyO y[+]
403	111600	y[d2] w[1118] P{ry[+t7.2]=ey-FLP.N}2 P{GMR-lacZ.C(38.1)}TPN1; P{y[+mDint2] w[BR.E.BR]=SUPor-P}KG02184 P{ry[+t7.2]=neoFRT}40A/CyO y[+]
404	111601	y[d2] w[1118] P{ry[+t7.2]=ey-FLP.N}2 P{GMR-lacZ.C(38.1)}TPN1; P{y[+mDint2] w[BR.E.BR]=SUPor-P}Rab5[KG05684] P{ry[+t7.2]=neoFRT}40A/CyO y[+]
405	111602	y[d2] w[1118] P{ry[+t7.2]=ey-FLP.N}2 P{GMR-lacZ.C(38.1)}TPN1; P{y[+mDint2] w[BR.E.BR]=SUPor-P}CG15141[KG06005] P{ry[+t7.2]=neoFRT}40A/CyO y[+]
406	111603	y[d2] w[1118] P{ry[+t7.2]=ey-FLP.N}2 P{GMR-lacZ.C(38.1)}TPN1; P{y[+mDint2] w[BR.E.BR]=SUPor-P}Kr-h2[KG06150] P{ry[+t7.2]=neoFRT}40A/CyO y[+]
407	111604	y[d2] w[1118] P{ry[+t7.2]=ey-FLP.N}2 P{GMR-lacZ.C(38.1)}TPN1; P{y[+mDint2] w[BR.E.BR]=SUPor-P}KG06435 P{ry[+t7.2]=neoFRT}40A/CyO y[+]
408	111606	y[d2] w[1118] P{ry[+t7.2]=ey-FLP.N}2 P{GMR-lacZ.C(38.1)}TPN1; P{y[+mDint2] w[BR.E.BR]=SUPor-P}CLIP-190[KG06490] P{ry[+t7.2]=neoFRT}40A/CyO y[+]
409	111610	y[d2] w[1118] P{ry[+t7.2]=ey-FLP.N}2 P{GMR-lacZ.C(38.1)}TPN1; P{y[+mDint2] w[BR.E.BR]=SUPor-P}KG05386 P{ry[+t7.2]=neoFRT}40A/CyO y[+]
410	111612	y[d2] w[1118] P{ry[+t7.2]=ey-FLP.N}2 P{GMR-lacZ.C(38.1)}TPN1; P{y[+mDint2] w[BR.E.BR]=SUPor-P}CG18397[KG05595] P{ry[+t7.2]=neoFRT}40A/CyO y[+]
411	111615	y[d2] w[1118] P{ry[+t7.2]=ey-FLP.N}2 P{GMR-lacZ.C(38.1)}TPN1; P{y[+mDint2] w[BR.E.BR]=SUPor-P}KG07498 P{ry[+t7.2]=neoFRT}40A/CyO y[+]
412	111621	y[d2] w[1118] P{ry[+t7.2]=ey-FLP.N}2 P{GMR-lacZ.C(38.1)}TPN1; P{y[+mDint2] w[BR.E.BR]=SUPor-P}KG08191 P{ry[+t7.2]=neoFRT}40A/CyO y[+]
413	111622	y[d2] w[1118] P{ry[+t7.2]=ey-FLP.N}2 P{GMR-lacZ.C(38.1)}TPN1; P{y[+mDint2] w[BR.E.BR]=SUPor-P}crp[KG08234] P{ry[+t7.2]=neoFRT}40A/CyO y[+]
414	111623	y[d2] w[1118] P{ry[+t7.2]=ey-FLP.N}2 P{GMR-lacZ.C(38.1)}TPN1; P{y[+mDint2] w[BR.E.BR]=SUPor-P}Tpr2[KG08262] P{ry[+t7.2]=neoFRT}40A/CyO y[+]
415	111624	y[d2] w[1118] P{ry[+t7.2]=ey-FLP.N}2 P{GMR-lacZ.C(38.1)}TPN1; P{y[+mDint2] w[BR.E.BR]=SUPor-P}CG3347[KG08531] P{ry[+t7.2]=neoFRT}40A/CyO y[+]
416	111626	y[d2] w[1118] P{ry[+t7.2]=ey-FLP.N}2 P{GMR-lacZ.C(38.1)}TPN1; P{y[+mDint2] w[BR.E.BR]=SUPor-P}KG08597a P{SUPor-P}KG08597b P{ry[+t7.2]=neoFRT}40A/CyO y[+]
417	111628	y[d2] w[1118] P{ry[+t7.2]=ey-FLP.N}2 P{GMR-lacZ.C(38.1)}TPN1; P{y[+mDint2] w[BR.E.BR]=SUPor-P}KG09558 P{ry[+t7.2]=neoFRT}40A/CyO y[+]
418	111630	y[d2] w[1118] P{ry[+t7.2]=ey-FLP.N}2 P{GMR-lacZ.C(38.1)}TPN1; P{y[+mDint2] w[BR.E.BR]=SUPor-P}Scim12[2] P{ry[+t7.2]=neoFRT}40A/CyO y[+]
419	111634	y[d2] w[1118] P{ry[+t7.2]=ey-FLP.N}2 P{GMR-lacZ.C(38.1)}TPN1; P{y[+mDint2] w[BR.E.BR]=SUPor-P}KG01651 P{ry[+t7.2]=neoFRT}40A/CyO y[+]
420	111636	y[d2] w[1118] P{ry[+t7.2]=ey-FLP.N}2 P{GMR-lacZ.C(38.1)}TPN1; P{y[+mDint2] w[BR.E.BR]=SUPor-P}KG04836 P{ry[+t7.2]=neoFRT}40A/CyO y[+]
421	111641	y[d2] w[1118] P{ry[+t7.2]=ey-FLP.N}2 P{GMR-lacZ.C(38.1)}TPN1; P{y[+mDint2] w[BR.E.BR]=SUPor-P}KG07704 P{ry[+t7.2]=neoFRT}40A/CyO y[+]
422	111644	y[d2] w[1118] P{ry[+t7.2]=ey-FLP.N}2 P{GMR-lacZ.C(38.1)}TPN1; P{y[+mDint2] w[BR.E.BR]=SUPor-P}KG07972 P{ry[+t7.2]=neoFRT}40A/CyO y[+]
423	111650	y[d2] w[1118] P{ry[+t7.2]=ey-FLP.N}2 P{GMR-lacZ.C(38.1)}TPN1; P{y[+mDint2] w[BR.E.BR]=SUPor-P}KG08120 P{ry[+t7.2]=neoFRT}40A/CyO y[+]
424	111652	y[d2] w[1118] P{ry[+t7.2]=ey-FLP.N}2 P{GMR-lacZ.C(38.1)}TPN1; P{y[+mDint2] w[BR.E.BR]=SUPor-P}KG08171 P{ry[+t7.2]=neoFRT}40A/CyO y[+]
425	111655	y[d2] w[1118] P{ry[+t7.2]=ey-FLP.N}2 P{GMR-lacZ.C(38.1)}TPN1; P{y[+mDint2] w[BR.E.BR]=SUPor-P}KG08320 P{ry[+t7.2]=neoFRT}40A/CyO y[+]
426	111656	y[d2] w[1118] P{ry[+t7.2]=ey-FLP.N}2 P{GMR-lacZ.C(38.1)}TPN1; P{y[+mDint2] w[BR.E.BR]=SUPor-P}KG08523 P{ry[+t7.2]=neoFRT}40A/CyO y[+]
427	111659	y[d2] w[1118] P{ry[+t7.2]=ey-FLP.N}2 P{GMR-lacZ.C(38.1)}TPN1; P{y[+mDint2] w[BR.E.BR]=SUPor-P}KG08808 P{ry[+t7.2]=neoFRT}40A/CyO y[+]
428	111662	y[d2] w[1118] P{ry[+t7.2]=ey-FLP.N}2 P{GMR-lacZ.C(38.1)}TPN1; P{w[+mC] y[+mDint2]=EPgy2}Rack1[EY00128] P{ry[+t7.2]=neoFRT}40A/CyO y[+]
429	111668	y[d2] w[1118] P{ry[+t7.2]=ey-FLP.N}2 P{GMR-lacZ.C(38.1)}TPN1; P{y[+mDint2] w[BR.E.BR]=SUPor-P}KG01610 P{ry[+t7.2]=neoFRT}40A/CyO y[+]
430	111669	y[d2] w[1118] P{ry[+t7.2]=ey-FLP.N}2 P{GMR-lacZ.C(38.1)}TPN1; P{y[+mDint2] w[BR.E.BR]=SUPor-P}KG05348 P{ry[+t7.2]=neoFRT}40A/CyO y[+]
431	111672	y[d2] w[1118] P{ry[+t7.2]=ey-FLP.N}2 P{GMR-lacZ.C(38.1)}TPN1; P{y[+mDint2] w[BR.E.BR]=SUPor-P}KG06771 P{ry[+t7.2]=neoFRT}40A/CyO y[+]
432	111674	y[d2] w[1118] P{ry[+t7.2]=ey-FLP.N}2 P{GMR-lacZ.C(38.1)}TPN1; P{y[+mDint2] w[BR.E.BR]=SUPor-P}esc[KG07458] P{ry[+t7.2]=neoFRT}40A/CyO y[+]
433	111675	y[d2] w[1118] P{ry[+t7.2]=ey-FLP.N}2 P{GMR-lacZ.C(38.1)}TPN1; P{y[+mDint2] w[BR.E.BR]=SUPor-P}Pgk[KG07478] P{ry[+t7.2]=neoFRT}40A/CyO y[+]
434	111677	y[d2] w[1118] P{ry[+t7.2]=ey-FLP.N}2 P{GMR-lacZ.C(38.1)}TPN1; P{y[+mDint2] w[BR.E.BR]=SUPor-P}KG07698 P{ry[+t7.2]=neoFRT}40A/CyO y[+]
435	111678	y[d2] w[1118] P{ry[+t7.2]=ey-FLP.N}2 P{GMR-lacZ.C(38.1)}TPN1; P{y[+mDint2] w[BR.E.BR]=SUPor-P}CycE[KG07848] P{ry[+t7.2]=neoFRT}40A/CyO y[+]
436	111681	y[d2] w[1118] P{ry[+t7.2]=ey-FLP.N}2 P{GMR-lacZ.C(38.1)}TPN1; P{y[+mDint2] w[BR.E.BR]=SUPor-P}BcDNA:LD24639[KG08617] P{ry[+t7.2]=neoFRT}40A/CyO y[+]
437	111683	y[d2] w[1118] P{ry[+t7.2]=ey-FLP.N}2 P{GMR-lacZ.C(38.1)}TPN1; P{y[+mDint2] w[BR.E.BR]=SUPor-P}KG08861 P{ry[+t7.2]=neoFRT}40A/CyO y[+]
438	111685	y[d2] w[1118] P{ry[+t7.2]=ey-FLP.N}2 P{GMR-lacZ.C(38.1)}TPN1; P{y[+mDint2] w[BR.E.BR]=SUPor-P}CG4896[KG08966] P{ry[+t7.2]=neoFRT}40A/CyO y[+]
439	111690	y[d2] w[1118] P{ry[+t7.2]=ey-FLP.N}2 P{GMR-lacZ.C(38.1)}TPN1; P{y[+mDint2] w[BR.E.BR]=SUPor-P}CG5525[KG09280] P{ry[+t7.2]=neoFRT}40A/CyO y[+]
440	111693	y[d2] w[1118] P{ry[+t7.2]=ey-FLP.N}2 P{GMR-lacZ.C(38.1)}TPN1; P{y[+mDint2] w[BR.E.BR]=SUPor-P}KG09938 P{ry[+t7.2]=neoFRT}40A/CyO y[+]
441	111694	y[d2] w[1118] P{ry[+t7.2]=ey-FLP.N}2 P{GMR-lacZ.C(38.1)}TPN1; P{y[+mDint2] w[BR.E.BR]=SUPor-P}CG10336[KG10159] P{ry[+t7.2]=neoFRT}40A/CyO y[+]
442	111695	y[d2] w[1118] P{ry[+t7.2]=ey-FLP.N}2 P{GMR-lacZ.C(38.1)}TPN1; P{y[+mDint2] w[BR.E.BR]=SUPor-P}CG9252[KG10262] P{ry[+t7.2]=neoFRT}40A/CyO y[+]
443	111696	y[d2] w[1118] P{ry[+t7.2]=ey-FLP.N}2 P{GMR-lacZ.C(38.1)}TPN1; P{y[+mDint2] w[BR.E.BR]=SUPor-P}KG10325 P{ry[+t7.2]=neoFRT}40A/CyO y[+]
444	111697	y[d2] w[1118] P{ry[+t7.2]=ey-FLP.N}2 P{GMR-lacZ.C(38.1)}TPN1; P{y[+mDint2] w[BR.E.BR]=SUPor-P}KG10365 P{ry[+t7.2]=neoFRT}40A/CyO y[+]
445	111698	y[d2] w[1118] P{ry[+t7.2]=ey-FLP.N}2 P{GMR-lacZ.C(38.1)}TPN1; P{y[+mDint2] w[BR.E.BR]=SUPor-P}KG10402 P{ry[+t7.2]=neoFRT}40A/CyO y[+]
446	111699	y[d2] w[1118] P{ry[+t7.2]=ey-FLP.N}2 P{GMR-lacZ.C(38.1)}TPN1; P{y[+mDint2] w[BR.E.BR]=SUPor-P}CG17492[KG10508] P{ry[+t7.2]=neoFRT}40A/CyO y[+]
447	111701	y[d2] w[1118] P{ry[+t7.2]=ey-FLP.N}2 P{GMR-lacZ.C(38.1)}TPN1; P{w[+mC] y[+mDint2]=EPgy2}EY00971 P{ry[+t7.2]=neoFRT}40A/CyO y[+]
448	111702	y[d2] w[1118] P{ry[+t7.2]=ey-FLP.N}2 P{GMR-lacZ.C(38.1)}TPN1; P{w[+mC] y[+mDint2]=EPgy2}EY01335 P{ry[+t7.2]=neoFRT}40A/CyO y[+]
449	111703	y[d2] w[1118] P{ry[+t7.2]=ey-FLP.N}2 P{GMR-lacZ.C(38.1)}TPN1; P{w[+mC] y[+mDint2]=EPgy2}ApepP[EY02585] P{ry[+t7.2]=neoFRT}40A/CyO y[+]
450	111704	y[d2] w[1118] P{ry[+t7.2]=ey-FLP.N}2 P{GMR-lacZ.C(38.1)}TPN1; P{w[+mC] y[+mDint2]=EPgy2}EY03523aP{EPgy2}Pen[EY03523b] P{ry[+t7.2]=neoFRT}40A/CyO y[+]
451	111705	y[d2] w[1118] P{ry[+t7.2]=ey-FLP.N}2 P{GMR-lacZ.C(38.1)}TPN1; P{w[+mC] y[+mDint2]=EPgy2}EY03970 P{ry[+t7.2]=neoFRT}40A/CyO y[+]
452	111706	y[d2] w[1118] P{ry[+t7.2]=ey-FLP.N}2 P{GMR-lacZ.C(38.1)}TPN1; P{w[+mC] y[+mDint2]=EPgy2}EY04361 P{ry[+t7.2]=neoFRT}40A/CyO y[+]
453	111707	y[d2] w[1118] P{ry[+t7.2]=ey-FLP.N}2 P{GMR-lacZ.C(38.1)}TPN1; P{w[+mC] y[+mDint2]=EPgy2}VhaSFD[EY04644] P{ry[+t7.2]=neoFRT}40A/CyO y[+]
454	111708	y[d2] w[1118] P{ry[+t7.2]=ey-FLP.N}2 P{GMR-lacZ.C(38.1)}TPN1; P{w[+mC] y[+mDint2]=EPgy2}Akap200[EY04645] P{ry[+t7.2]=neoFRT}40A/CyO y[+]
455	111709	y[d2] w[1118] P{ry[+t7.2]=ey-FLP.N}2 P{GMR-lacZ.C(38.1)}TPN1; P{w[+mC] y[+mDint2]=EPgy2}EY05843 P{ry[+t7.2]=neoFRT}40A/CyO y[+]
456	111710	y[d2] w[1118] P{ry[+t7.2]=ey-FLP.N}2 P{GMR-lacZ.C(38.1)}TPN1; P{w[+mC] y[+mDint2]=EPgy2}EY01878 P{ry[+t7.2]=neoFRT}40A/CyO y[+]
457	111711	y[d2] w[1118] P{ry[+t7.2]=ey-FLP.N}2 P{GMR-lacZ.C(38.1)}TPN1; P{w[+mC] y[+mDint2]=EPgy2}bun[EY03766] P{ry[+t7.2]=neoFRT}40A/CyO y[+]
458	111712	y[d2] w[1118] P{ry[+t7.2]=ey-FLP.N}2 P{GMR-lacZ.C(38.1)}TPN1; P{w[+mC] y[+mDint2]=EPgy2}CG12400[EY04850] P{ry[+t7.2]=neoFRT}40A/CyO y[+]
459	111713	y[d2] w[1118] P{ry[+t7.2]=ey-FLP.N}2 P{GMR-lacZ.C(38.1)}TPN1; P{w[+mC] y[+mDint2]=EPgy2}EY05632 P{ry[+t7.2]=neoFRT}40A/CyO y[+]
460	111714	y[d2] w[1118] P{ry[+t7.2]=ey-FLP.N}2 P{GMR-lacZ.C(38.1)}TPN1; P{w[+mC] y[+mDint2]=EPgy2}EY06279 P{ry[+t7.2]=neoFRT}40A/CyO y[+]
461	111715	y[d2] w[1118] P{ry[+t7.2]=ey-FLP.N}2 P{GMR-lacZ.C(38.1)}TPN1; P{w[+mC] y[+mDint2]=EPgy2}Mcr[EY07421] P{ry[+t7.2]=neoFRT}40A/CyO y[+]
462	111716	y[d2] w[1118] P{ry[+t7.2]=ey-FLP.N}2 P{GMR-lacZ.C(38.1)}TPN1; P{w[+mC] y[+mDint2]=EPgy2}EY08400 P{ry[+t7.2]=neoFRT}40A/CyO y[+]
463	111717	y[d2] w[1118] P{ry[+t7.2]=ey-FLP.N}2 P{GMR-lacZ.C(38.1)}TPN1; w[+mC]=5HPw[+]}A142 P{ry[+t7.2]=neoFRT}40A/CyO y[+]
464	111718	y[d2] w[1118] P{ry[+t7.2]=ey-FLP.N}2 P{GMR-lacZ.C(38.1)}TPN1; w[+mC]=5HPw[+]}A248 P{ry[+t7.2]=neoFRT}40A/CyO y[+]
465	111719	y[d2] w[1118] P{ry[+t7.2]=ey-FLP.N}2 P{GMR-lacZ.C(38.1)}TPN1; w[+mC]=5HPw[+]}A385 P{ry[+t7.2]=neoFRT}40A/CyO y[+]
466	111720	y[d2] w[1118] P{ry[+t7.2]=ey-FLP.N}2 P{GMR-lacZ.C(38.1)}TPN1; w[+mC]=5HPw[+]}B200 P{ry[+t7.2]=neoFRT}40A/CyO y[+]
467	111721	y[d2] w[1118] P{ry[+t7.2]=ey-FLP.N}2 P{GMR-lacZ.C(38.1)}TPN1; w[+mC]=5HPw[+]}B291 P{ry[+t7.2]=neoFRT}40A/CyO y[+]
468	111722	y[d2] w[1118] P{ry[+t7.2]=ey-FLP.N}2 P{GMR-lacZ.C(38.1)}TPN1; P{w[+mC] y[+mDint2]=EPgy2}CG12560[EY05264] P{ry[+t7.2]=neoFRT}40A/CyO y[+]
469	111723	y[d2] w[1118] P{ry[+t7.2]=ey-FLP.N}2 P{GMR-lacZ.C(38.1)}TPN1; P{w[+mC] y[+mDint2]=EPgy2}CG6700[EY05929] P{ry[+t7.2]=neoFRT}40A/CyO y[+]
470	111724	y[d2] w[1118] P{ry[+t7.2]=ey-FLP.N}2 P{GMR-lacZ.C(38.1)}TPN1; P{w[+mC] y[+mDint2]=EPgy2}EY05965 P{ry[+t7.2]=neoFRT}40A/CyO y[+]
471	111725	y[d2] w[1118] P{ry[+t7.2]=ey-FLP.N}2 P{GMR-lacZ.C(38.1)}TPN1; P{w[+mC] y[+mDint2]=EPgy2}EY09172 P{ry[+t7.2]=neoFRT}40A/CyO y[+]
472	111726	y[d2] w[1118] P{ry[+t7.2]=ey-FLP.N}2 P{GMR-lacZ.C(38.1)}TPN1; P{w[+mC] y[+mDint2]=EPgy2}EY09207 P{ry[+t7.2]=neoFRT}40A/CyO y[+]
473	111727	y[d2] w[1118] P{ry[+t7.2]=ey-FLP.N}2 P{GMR-lacZ.C(38.1)}TPN1; P{w[+mC] y[+mDint2]=EPgy2}CG18317[EY09480] P{ry[+t7.2]=neoFRT}40A/CyO y[+]
474	111728	y[d2] w[1118] P{ry[+t7.2]=ey-FLP.N}2 P{GMR-lacZ.C(38.1)}TPN1; P{y[+mDint2] w[BR.E.BR]=SUPor-P}KG10174 P{ry[+t7.2]=neoFRT}40A/CyO y[+]
475	111729	y[d2] w[1118] P{ry[+t7.2]=ey-FLP.N}2 P{GMR-lacZ.C(38.1)}TPN1; P{y[+mDint2] w[BR.E.BR]=SUPor-P}KG10579 P{ry[+t7.2]=neoFRT}40A/CyO y[+]
476	111730	y[d2] w[1118] P{ry[+t7.2]=ey-FLP.N}2 P{GMR-lacZ.C(38.1)}TPN1; P{ry[+t7.2]=neoFRT}42DP{w[+mC]=lacW}l(2)k02206[k02206]/CyO y[+]
477	111731	y[d2] w[1118] P{ry[+t7.2]=ey-FLP.N}2 P{GMR-lacZ.C(38.1)}TPN1;P{w[+mC]=lacW}Cas[k03902]P{ry[+t7.2]=neoFRT}40A/CyO y[+]
478	111732	y[d2] w[1118] P{ry[+t7.2]=ey-FLP.N}2 P{GMR-lacZ.C(38.1)}TPN1; P{ry[+t7.2]=neoFRT}42DP{w[+mC]=lacW}l(2)k07237[k07237]/CyO y[+]
479	111735	y[d2] w[1118] P{ry[+t7.2]=ey-FLP.N}2 P{GMR-lacZ.C(38.1)}TPN1;P{y[+mDint2] w[BR.E.BR]=SUPor-P}CG10882[KG02906]P{ry[+t7.2]=neoFRT}40A/CyO y[+]
480	111736	y[d2] w[1118] P{ry[+t7.2]=ey-FLP.N}2 P{GMR-lacZ.C(38.1)}TPN1;P{y[+mDint2] w[BR.E.BR]=SUPor-P}KG06176P{ry[+t7.2]=neoFRT}40A/CyO y[+]
481	111737	y[d2] w[1118] P{ry[+t7.2]=ey-FLP.N}2 P{GMR-lacZ.C(38.1)}TPN1;P{y[+mDint2] w[BR.E.BR]=SUPor-P}KG07772P{ry[+t7.2]=neoFRT}40A/CyO y[+]
482	111738	y[d2] w[1118] P{ry[+t7.2]=ey-FLP.N}2 P{GMR-lacZ.C(38.1)}TPN1;P{y[+mDint2] w[BR.E.BR]=SUPor-P}Marcal1[KG09850]P{ry[+t7.2]=neoFRT}40A/CyO y[+]
483	114333	y[d2] w[1118] P{ry[+t7.2]=ey-FLP.N}2; P{w[+mC]=lacW}CycE[k05007] P{ry[+t7.2]=neoFRT}40A/CyO y[+]
484	114334	y[d2] w[1118] P{ry[+t7.2]=ey-FLP.N}2 P{GMR-lacZ.C(38.1)}TPN1; P{ry[+t7.2]=neoFRT}42D P{w[+mC]=lacW}dve[k06515] /CyO y[+]
485	114335	y[d2] w[1118] P{ry[+t7.2]=ey-FLP.N}2 P{GMR-lacZ.C(38.1)}TPN1; P{ry[+t7.2]=neoFRT}42D P{w[+mC]=lacW}SmD3[k09029] /CyO y[+]
486	114336	y[d2] w[1118] P{ry[+t7.2]=ey-FLP.N}2; P{w[+mC]=lacW]dock[k13421] P{ry[+t7.2]=neoFRT}40A/CyO y[+]
487	114337	y[d2] w[1118] P{ry[+t7.2]=ey-FLP.N}2 P{GMR-lacZ.C(38.1)}TPN1; P{ry[+t7.2]=neoFRT}42D P{w[+mC]=lacW}Uba1[s3484] /CyO y[+]
488	114338	y[d2] w[1118] P{ry[+t7.2]=ey-FLP.N}2; P{w[+mC]= lacW} spi[s3547] P{ry[+t7.2]=neoFRT}40A/CyO y[+]
489	114339	y[d2] w[1118] P{ry[+t7.2]=ey-FLP.N}2; P{w[+mC]=lacW}CG11329[k00605a], l(2)k00605b[k00605b] P{ry[+t7.2]=neoFRT}40A/CyO y[+]
490	114340	y[d2] w[1118] P{ry[+t7.2]=ey-FLP.N}2; P{w[+mC]=lacW}l(2)34Fa[k00811] P{ry[+t7.2]=neoFRT}40A/CyO y[+]
491	114341	y[d2] w[1118] P{ry[+t7.2]=ey-FLP.N}2 P{GMR-lacZ.C(38.1)}TPN1; P{w[+mC]=lacW}snRNA:U6atac:29B[k01105] P{ry[+t7.2]=neoFRT}40A/CyO y[+]
492	114342	y[d2] w[1118] P{ry[+t7.2]=ey-FLP.N}2 P{GMR-lacZ.C(38.1)}TPN1; P{w[+mC]=lacW}Sos[k05224] P{ry[+t7.2]=neoFRT}40A/CyO y[+]
493	114343	y[d2] w[1118] P{ry[+t7.2]=ey-FLP.N}2 P{GMR-lacZ.C(38.1)}TPN1; P{w[+mC]=lacW}Catsup[k05424] P{ry[+t7.2]=neoFRT}40A/CyO y[+]
494	114344	y[d2] w[1118] P{ry[+t7.2]=ey-FLP.N}2 P{GMR-lacZ.C(38.1)}TPN1; P{w[+mC]=lacW}RpII33[k05605] P{ry[+t7.2]=neoFRT}40A/CyO y[+]
495	114345	y[d2] w[1118] P{ry[+t7.2]=ey-FLP.N}2 P{GMR-lacZ.C(38.1)}TPN1; P{w[+mC]=lacW}Df31[k05815] P{ry[+t7.2]=neoFRT}40A/CyO y[+]
496	114346	y[d2] w[1118] P{ry[+t7.2]=ey-FLP.N}2 P{GMR-lacZ.C(38.1)}TPN1; P{w[+mC]=lacW}brat[k06028] P{ry[+t7.2]=neoFRT}40A/CyO y[+]
497	114347	y[d2] w[1118] P{ry[+t7.2]=ey-FLP.N}2 P{GMR-lacZ.C(38.1)}TPN1; P{w[+mC]=lacW}Elf[k06909] P{ry[+t7.2]=neoFRT}40A/CyO y[+]
498	114348	y[d2] w[1118] P{ry[+t7.2]=ey-FLP.N}2; P{w[+t9.8] ry[+t7.2]=wD}4 P{ry[+t7.2]=neoFRT}40A/CyO y[+]
499	114349	y[d2] w[1118] P{ry[+t7.2]=ey-FLP.N}2 P{GMR-lacZ.C(38.1)}TPN1; P{ry[+t7.2]=neoFRT}42D P{w[+mC]=lacW}l(2)k09837[k09837] /CyO y[+]
500	114350	y[d2] w[1118] P{ry[+t7.2]=ey-FLP.N}2 P{GMR-lacZ.C(38.1)}TPN1; P{w[+mC]=lacW}l(2)k13305[k13305] P{ry[+t7.2]=neoFRT}40A/CyO y[+]
501	114351	y[d2] w[1118] P{ry[+t7.2]=ey-FLP.N}2 P{GMR-lacZ.C(38.1)}TPN1; P{w[+mC]=lacW}nrv2[k13315] P{ry[+t7.2]=neoFRT}40A/CyO y[+]
502	114352	y[d2] w[1118] P{ry[+t7.2]=ey-FLP.N}2; P{w[+mC]=lacW}Gef26[k13720] P{ry[+t7.2]=neoFRT}40A/CyO y[+]
503	114353	y[d2] w[1118] P{ry[+t7.2]=ey-FLP.N}2 P{GMR-lacZ.C(38.1)}TPN1; P{w[+mC]=lacW}l(2)k14505[k14505] P{ry[+t7.2]=neoFRT}40A/CyO y[+]
504	114363	y[d2] w[1118] P{ry[+t7.2]=ey-FLP.N}2; P{w[+mC]=lacW}l(2)s4199[s4199] P{ry[+t7.2]=neoFRT}40A/CyO y[+]
505	114365	y[d2] w[1118] P{ry[+t7.2]=ey-FLP.N}2; P{w[+mC]=lacW}l(2)35Bg[k10011] P{ry[+t7.2]=neoFRT}40A/CyO y[+]
506	114366	y[d2] w[1118] P{ry[+t7.2]=ey-FLP.N}2; P{ry[+t7.2]=neoFRT}42D P{w[+mC]=lacW}EfTuM[L4569] /CyO y[+]
507	114370	y[d2] w[1118] P{ry[+t7.2]=ey-FLP.N}2 P{GMR-lacZ.C(38.1)}TPN1; P{ry[+t7.2]=neoFRT}42D P{w[+mGT]=GT1}CG8963[BG00665] /CyO y[+]
508	114371	y[d2] w[1118] P{ry[+t7.2]=ey-FLP.N}2 P{GMR-lacZ.C(38.1)}TPN1; P{w[+mGT]=GT1}Rpn11[BG01694] P{ry[+t7.2]=neoFRT}40A/CyO y[+]
509	114372	y[d2] w[1118] P{ry[+t7.2]=ey-FLP.N}2; P{y[+mDint2] w[BR.E.BR]=SUPor-P}KG02309 P{ry[+t7.2]=neoFRT}40A/CyO y[+]
510	114373	y[d2] w[1118] P{ry[+t7.2]=ey-FLP.N}2; P{y[+mDint2] w[BR.E.BR]=SUPor-P}Ca-alpha1D[KG04231] P{ry[+t7.2]=neoFRT}40A/CyO y[+]
511	114374	y[d2] w[1118] P{ry[+t7.2]=ey-FLP.N}2; P{y[+mDint2] w[BR.E.BR]=SUPor-P}KG00564 P{ry[+t7.2]=neoFRT}40A/CyO y[+]
512	114375	y[d2] w[1118] P{ry[+t7.2]=ey-FLP.N}2 P{GMR-lacZ.C(38.1)}TPN1; P{y[+mDint2] w[BR.E.BR]=SUPor-P}CG18304[KG00684] P{ry[+t7.2]=neoFRT}40A/CyO y[+]
513	114376	y[d2] w[1118] P{ry[+t7.2]=ey-FLP.N}2; P{ry[+t7.2]=neoFRT}42D P{y[+mDint2] w[BR.E.BR]=SUPor-P}KG02514 /CyO y[+]
514	114377	y[d2] w[1118] P{ry[+t7.2]=ey-FLP.N}2; P{y[+mDint2] w[BR.E.BR]=SUPor-P}KG03071 P{ry[+t7.2]=neoFRT}40A/CyO y[+]
515	114378	y[d2] w[1118] P{ry[+t7.2]=ey-FLP.N}2 P{GMR-lacZ.C(38.1)}TPN1; P{y[+mDint2] w[BR.E.BR]=SUPor-P}CG12050[KG03759] P{ry[+t7.2]=neoFRT}40A/CyO y[+]
516	114379	y[d2] w[1118] P{ry[+t7.2]=ey-FLP.N}2; P{ry[+t7.2]=neoFRT}42D P{y[+mDint2] w[BR.E.BR]=SUPor-P}KG03949 /CyO y[+]
517	114380	y[d2] w[1118] P{ry[+t7.2]=ey-FLP.N}2; P{ry[+t7.2]=neoFRT}42D P{y[+mDint2] w[BR.E.BR]=SUPor-P}KG04591 /CyO y[+]
518	114381	y[d2] w[1118] P{ry[+t7.2]=ey-FLP.N}2; P{w[+mC] y[+mDint2]=EPgy2}CG8902[EY18592] P{ry[+t7.2]=neoFRT}40A/CyO y[+]
519	114382	y[d2] w[1118] P{ry[+t7.2]=ey-FLP.N}2; P{y[+mDint2] w[BR.E.BR]=SUPor-P}neb[KG05913] fok[KG05913] P{ry[+t7.2]=neoFRT}40A/CyO y[+]
520	114383	y[d2] w[1118] P{ry[+t7.2]=ey-FLP.N}2; P{y[+mDint2] w[BR.E.BR]=SUPor-P}Trip1[KG06360] P{ry[+t7.2]=neoFRT}40A/CyO y[+]
521	114384	y[d2] w[1118] P{ry[+t7.2]=ey-FLP.N}2; P{ry[+t7.2]=neoFRT}42D P{y[+mDint2] w[BR.E.BR]=SUPor-P}CG30118[KG03769] /CyO y[+]
522	114385	y[d2] w[1118] P{ry[+t7.2]=ey-FLP.N}2; P{ry[+t7.2]=neoFRT}42D P{y[+mDint2] w[BR.E.BR]=SUPor-P}inv[KG04405] /CyO y[+]
523	114386	y[d2] w[1118] P{ry[+t7.2]=ey-FLP.N}2; P{ry[+t7.2]=neoFRT}42D P{y[+mDint2] w[BR.E.BR]=SUPor-P}slik[KG04837] /CyO y[+]
524	114387	y[d2] w[1118] P{ry[+t7.2]=ey-FLP.N}2 P{GMR-lacZ.C(38.1)}TPN1; P{y[+mDint2] w[BR.E.BR]=SUPor-P}Pgk[KG06443] P{ry[+t7.2]=neoFRT}40A/CyO y[+]
525	114389	y[d2] w[1118] P{ry[+t7.2]=ey-FLP.N}2; P{ry[+t7.2]=neoFRT}42D P{y[+mDint2] w[BR.E.BR]=SUPor-P}Vha44[KG07119] /CyO y[+]
526	114390	y[d2] w[1118] P{ry[+t7.2]=ey-FLP.N}2; P{y[+mDint2] w[BR.E.BR]=SUPor-P}Scim15[1] P{ry[+t7.2]=neoFRT}40A/CyO y[+]
527	114391	y[d2] w[1118] P{ry[+t7.2]=ey-FLP.N}2 P{GMR-lacZ.C(38.1)}TPN1; P{y[+mDint2] w[BR.E.BR]=SUPor-P}Hr39[Scim] P{ry[+t7.2]=neoFRT}40A/CyO y[+]
528	114392	y[d2] w[1118] P{ry[+t7.2]=ey-FLP.N}2; P{ry[+t7.2]=neoFRT}42D P{w[+mGT]=GT1}Lac[BG01462] /CyO y[+]
529	114394	y[d2] w[1118] P{ry[+t7.2]=ey-FLP.N}2; P{ry[+t7.2]=neoFRT}42D P{y[+mDint2] w[BR.E.BR]=SUPor-P}KG07812 /CyO y[+]
530	114395	y[d2] w[1118] P{ry[+t7.2]=ey-FLP.N}2; P{ry[+t7.2]=neoFRT}42D P{y[+mDint2] w[BR.E.BR]=SUPor-P}KG09113 /CyO y[+]
531	114396	y[d2] w[1118] P{ry[+t7.2]=ey-FLP.N}2; P{ry[+t7.2]=neoFRT}42D P{y[+mDint2] w[BR.E.BR]=SUPor-P}KG09695 /CyO y[+]
532	114397	y[d2] w[1118] P{ry[+t7.2]=ey-FLP.N}2; P{w[+mC] y[+mDint2]=EPgy2}EY00382 P{ry[+t7.2]=neoFRT}40A/CyO y[+]
533	114398	y[d2] w[1118] P{ry[+t7.2]=ey-FLP.N}2; P{ry[+t7.2]=neoFRT}42D P{y[+mDint2] w[BR.E.BR]=SUPor-P}KG01231 /CyO y[+]
534	114399	y[d2] w[1118] P{ry[+t7.2]=ey-FLP.N}2; P{ry[+t7.2]=neoFRT}42D P{y[+mDint2] w[BR.E.BR]=SUPor-P}KG01774 /CyO y[+]
535	114400	y[d2] w[1118] P{ry[+t7.2]=ey-FLP.N}2; P{ry[+t7.2]=neoFRT}42D P{y[+mDint2] w[BR.E.BR]=SUPor-P}KG05948 /CyO y[+]
536	114401	y[d2] w[1118] P{ry[+t7.2]=ey-FLP.N}2; P{ry[+t7.2]=neoFRT}42D P{y[+mDint2] w[BR.E.BR]=SUPor-P}sax[KG07525] /CyO y[+]
537	114402	y[d2] w[1118] P{ry[+t7.2]=ey-FLP.N}2; P{ry[+t7.2]=neoFRT}42D P{y[+mDint2] w[BR.E.BR]=SUPor-P}CG8545[KG08631] /CyO y[+]
538	114403	y[d2] w[1118] P{ry[+t7.2]=ey-FLP.N}2; P{ry[+t7.2]=neoFRT}42D P{y[+mDint2] w[BR.E.BR]=SUPor-P}Sox15[KG09145] /CyO y[+]
539	114404	y[d2] w[1118] P{ry[+t7.2]=ey-FLP.N}2; P{w[+mC] y[+mDint2]=EPgy2}Gdi[EY00735] P{ry[+t7.2]=neoFRT}40A/CyO y[+]
540	114405	y[d2] w[1118] P{ry[+t7.2]=ey-FLP.N}2; P{ry[+t7.2]=neoFRT}42D P{w[+mC] y[+mDint2]=EPgy2}CG30342[EY00788] /CyO y[+]
541	114406	y[d2] w[1118] P{ry[+t7.2]=ey-FLP.N}2; P{ry[+t7.2]=neoFRT}42D P{y[+mDint2] w[BR.E.BR]=SUPor-P}KG08847 /CyO y[+]
542	114407	y[d2] w[1118] P{ry[+t7.2]=ey-FLP.N}2; P{ry[+t7.2]=neoFRT}42D P{y[+mDint2] w[BR.E.BR]=SUPor-P}mbl[KG08885] /CyO y[+]
543	114408	y[d2] w[1118] P{ry[+t7.2]=ey-FLP.N}2 P{GMR-lacZ.C(38.1)}TPN1; P{y[+mDint2] w[BR.E.BR]=SUPor-P}Dref[KG09294] P{ry[+t7.2]=neoFRT}40A/CyO y[+]
544	114409	y[d2] w[1118] P{ry[+t7.2]=ey-FLP.N}2; P{ry[+t7.2]=neoFRT}42D P{y[+mDint2] w[BR.E.BR]=SUPor-P}KG09318 /CyO y[+]
545	114410	y[d2] w[1118] P{ry[+t7.2]=ey-FLP.N}2; P{y[+mDint2] w[BR.E.BR]=SUPor-P}ed[KG09368] P{ry[+t7.2]=neoFRT}40A/CyO y[+]
546	114411	y[d2] w[1118] P{ry[+t7.2]=ey-FLP.N}2; P{ry[+t7.2]=neoFRT}42D P{w[+mC] y[+mDint2]=EPgy2}l(2)05510[EY00640] /CyO y[+]
547	114412	y[d2] w[1118] P{ry[+t7.2]=ey-FLP.N}2; P{ry[+t7.2]=neoFRT}42D P{w[+mC] y[+mDint2]=EPgy2}CG30078[EY01618] /CyO y[+]
548	114413	y[d2] w[1118] P{ry[+t7.2]=ey-FLP.N}2; P{ry[+t7.2]=neoFRT}42D P{w[+mC] y[+mDint2]=EPgy2}EY01764a P{EPgy2}Taf5[EY01764b] /CyO y[+]
549	114414	y[d2] w[1118] P{ry[+t7.2]=ey-FLP.N}2; P{ry[+t7.2]=neoFRT}42D P{w[+mC] y[+mDint2]=EPgy2}EY01790 /CyO y[+]
550	114415	y[d2] w[1118] P{ry[+t7.2]=ey-FLP.N}2; P{ry[+t7.2]=neoFRT}42D P{w[+mC] y[+mDint2]=EPgy2}Dscam[EY01850a] P{EPgy2}EY01850b /CyO y[+]
551	114416	y[d2] w[1118] P{ry[+t7.2]=ey-FLP.N}2; P{ry[+t7.2]=neoFRT}42D P{w[+mC] y[+mDint2]=EPgy2}l(2)not[EY01896] /CyO y[+]
552	114417	y[d2] w[1118] P{ry[+t7.2]=ey-FLP.N}2; P{ry[+t7.2]=neoFRT}42D P{w[+mC] y[+mDint2]=EPgy2}CG8801[EY03474] /CyO y[+]
553	114418	y[d2] w[1118] P{ry[+t7.2]=ey-FLP.N}2; P{ry[+t7.2]=neoFRT}42D P{w[+mC] y[+mDint2]=EPgy2}EY01866 /CyO y[+]
554	114419	y[d2] w[1118] P{ry[+t7.2]=ey-FLP.N}2; P{ry[+t7.2]=neoFRT}42D P{w[+mC] y[+mDint2]=EPgy2}Eap[EY01992] /CyO y[+]
555	114420	y[d2] w[1118] P{ry[+t7.2]=ey-FLP.N}2; P{ry[+t7.2]=neoFRT}42D P{w[+mC] y[+mDint2]=EPgy2}CG5033[EY04217] /CyO y[+]
556	114421	y[d2] w[1118] P{ry[+t7.2]=ey-FLP.N}2; P{ry[+t7.2]=neoFRT}42D P{w[+mC] y[+mDint2]=EPgy2}arr[EY04453] /CyO y[+]
557	114423	y[d2] w[1118] P{ry[+t7.2]=ey-FLP.N}2; P{ry[+t7.2]=neoFRT}42D w[+mC]=5HPw[+]}A228 /CyO y[+]
558	114424	y[d2] w[1118] P{ry[+t7.2]=ey-FLP.N}2; P{ry[+t7.2]=neoFRT}42D w[+mC]=5HPw[+]}A314 /CyO y[+]
559	114425	y[d2] w[1118] P{ry[+t7.2]=ey-FLP.N}2 P{GMR-lacZ.C(38.1)}TPN1; w[+mC]=5HPw[+]}A384 P{ry[+t7.2]=neoFRT}40A/CyO y[+]
560	114426	y[d2] w[1118] P{ry[+t7.2]=ey-FLP.N}2; P{ry[+t7.2]=neoFRT}42D w[+mC]=5HPw[+]}B119 /CyO y[+]
561	114427	y[d2] w[1118] P{ry[+t7.2]=ey-FLP.N}2; P{ry[+t7.2]=neoFRT}42D w[+mC]=5HPw[+]}Dg[B148] /CyO y[+]
562	114428	y[d2] w[1118] P{ry[+t7.2]=ey-FLP.N}2; P{ry[+t7.2]=neoFRT}42D w[+mC]=5HPw[+]} /CyO y[+]
563	114429	y[d2] w[1118] P{ry[+t7.2]=ey-FLP.N}2; P{ry[+t7.2]=neoFRT}42D P{w[+mC] y[+mDint2]=EPgy2}thr[EY02636] /CyO y[+]
564	114430	y[d2] w[1118] P{ry[+t7.2]=ey-FLP.N}2; P{w[+mC] y[+mDint2]=EPgy2}EY09018 P{ry[+t7.2]=neoFRT}40A/CyO y[+]
565	114431	y[d2] w[1118] P{ry[+t7.2]=ey-FLP.N}2; P{w[+mC] y[+mDint2]=EPgy2}Vha68-1[EY02923] P{ry[+t7.2]=neoFRT}40A/CyO y[+]
566	114432	y[d2] w[1118] P{ry[+t7.2]=ey-FLP.N}2; P{w[+mC] y[+mDint2]=EPgy2}CG4713[EY04750] P{ry[+t7.2]=neoFRT}40A/CyO y[+]
567	114433	y[d2] w[1118] P{ry[+t7.2]=ey-FLP.N}2; P{w[+mC] y[+mDint2]=EPgy2}dbr[EY04764] P{ry[+t7.2]=neoFRT}40A/CyO y[+]
568	114434	y[d2] w[1118] P{ry[+t7.2]=ey-FLP.N}2; P{ry[+t7.2]=neoFRT}42D P{w[+mC] y[+mDint2]=EPgy2}CG12343[EY04947] /CyO y[+]
569	114435	y[d2] w[1118] P{ry[+t7.2]=ey-FLP.N}2; P{ry[+t7.2]=neoFRT}42D P{w[+mC] y[+mDint2]=EPgy2}EY05066 /CyO y[+]
570	114436	y[d2] w[1118] P{ry[+t7.2]=ey-FLP.N}2; P{ry[+t7.2]=neoFRT}42D P{w[+mC] y[+mDint2]=EPgy2}l(2)k07433[EY05252] /CyO y[+]
571	114437	y[d2] w[1118] P{ry[+t7.2]=ey-FLP.N}2; P{w[+mC] y[+mDint2]=EPgy2}CG8885[EY05333] P{ry[+t7.2]=neoFRT}40A/CyO y[+]
572	114438	y[d2] w[1118] P{ry[+t7.2]=ey-FLP.N}2; P{ry[+t7.2]=neoFRT}42D P{w[+mC] y[+mDint2]=EPgy2}CG10320[EY06181] /CyO y[+]
573	114439	y[d2] w[1118] P{ry[+t7.2]=ey-FLP.N}2; P{w[+mC] y[+mDint2]=EPgy2}CG33649[EY06366] P{ry[+t7.2]=neoFRT}40A/CyO y[+]
574	114440	y[d2] w[1118] P{ry[+t7.2]=ey-FLP.N}2; P{w[+mC] y[+mDint2]=EPgy2}CG5828[EY06852] P{ry[+t7.2]=neoFRT}40A/CyO y[+]
575	114441	y[d2] w[1118] P{ry[+t7.2]=ey-FLP.N}2; P{w[+mC] y[+mDint2]=EPgy2}CG9318[EY07843] P{ry[+t7.2]=neoFRT}40A/CyO y[+]
576	114442	y[d2] w[1118] P{ry[+t7.2]=ey-FLP.N}2; P{ry[+t7.2]=neoFRT}42D P{w[+mC] y[+mDint2]=EPgy2}CG5594[EY08304] /CyO y[+]
577	114443	y[d2] w[1118] P{ry[+t7.2]=ey-FLP.N}2; P{w[+mC]=EP}morgue[EP1184] P{ry[+t7.2]=neoFRT}40A/CyO y[+]
578	114444	y[d2] w[1118] P{ry[+t7.2]=ey-FLP.N}2; P{ry[+t7.2]=neoFRT}42D P{w[+mC]=EP}garz[EP2028] /CyO y[+]
579	114445	y[d2] w[1118] P{ry[+t7.2]=ey-FLP.N}2; P{w[+mC]=EP}MESR3[EP2221] P{ry[+t7.2]=neoFRT}40A/CyO y[+]
580	114446	y[d2] w[1118] P{ry[+t7.2]=ey-FLP.N}2; P{w[+mC]=EP}Syx5[EP2313] P{ry[+t7.2]=neoFRT}40A/CyO y[+]
581	114447	y[d2] w[1118] P{ry[+t7.2]=ey-FLP.N}2; P{w[+mC]=EP}CSN8[EP2332] P{ry[+t7.2]=neoFRT}40A/CyO y[+]
582	114448	y[d2] w[1118] P{ry[+t7.2]=ey-FLP.N}2; P{ry[+t7.2]=neoFRT}42D P{w[+mC]=EP}Cap-G[EP2346] /CyO y[+]
583	114449	y[d2] w[1118] P{ry[+t7.2]=ey-FLP.N}2; P{w[+mC]=EP}Rab6[EP2397] P{ry[+t7.2]=neoFRT}40A/CyO y[+]
584	114450	y[d2] w[1118] P{ry[+t7.2]=ey-FLP.N}2; P{ry[+t7.2]=neoFRT}42D P{w[+mC]=EP}EP2404 /CyO y[+]
585	114451	y[d2] w[1118] P{ry[+t7.2]=ey-FLP.N}2; P{ry[+t7.2]=neoFRT}42D P{w[+mC]=EP}CG6393[EP2457] /CyO y[+]
586	114452	y[d2] w[1118] P{ry[+t7.2]=ey-FLP.N}2; P{ry[+t7.2]=neoFRT}42D P{w[+mC]=EP}CG6568[EP2499] /CyO y[+]
587	114453	y[d2] w[1118] P{ry[+t7.2]=ey-FLP.N}2; P{ry[+t7.2]=neoFRT}42D P{w[+mC]=EP}EP2515 /CyO y[+]
588	114454	y[d2] w[1118] P{ry[+t7.2]=ey-FLP.N}2; P{w[+mC]=EP}EP2520 P{ry[+t7.2]=neoFRT}40A/CyO y[+]
589	114455	y[d2] w[1118] P{ry[+t7.2]=ey-FLP.N}2; P{ry[+t7.2]=neoFRT}42D P{w[+mC]=EP}NaCP60E[EP348] /CyO y[+]
590	114456	y[d2] w[1118] P{ry[+t7.2]=ey-FLP.N}2; P{ry[+t7.2]=neoFRT}42D P{w[+mC]=EP}CG8414[EP525] /CyO y[+]
591	114457	y[d2] w[1118] P{ry[+t7.2]=ey-FLP.N}2; P{w[+mC]=EP}v(2)k05816[EP695] P{ry[+t7.2]=neoFRT}40A/CyO y[+]
592	114458	y[d2] w[1118] P{ry[+t7.2]=ey-FLP.N}2; P{ry[+t7.2]=neoFRT}42D P{w[+mC]=EP}CG17658[EP730] /CyO y[+]
593	114459	y[d2] w[1118] P{ry[+t7.2]=ey-FLP.N}2; P{ry[+t7.2]=neoFRT}42D P{w[+mC]=EP}CG11007[EP736] /CyO y[+]
594	114460	y[d2] w[1118] P{ry[+t7.2]=ey-FLP.N}2; P{ry[+t7.2]=neoFRT}42D P{w[+mC]=EP}EP937 /CyO y[+]
595	114461	y[d2] w[1118] P{ry[+t7.2]=ey-FLP.N}2; P{ry[+t7.2]=neoFRT}42D P{w[+mC]=EP}otk[EP2017] /CyO y[+]
596	114462	y[d2] w[1118] P{ry[+t7.2]=ey-FLP.N}2; P{w[+mC]=EP}Btk29A[EP2167] P{ry[+t7.2]=neoFRT}40A/CyO y[+]
597	114463	y[d2] w[1118] P{ry[+t7.2]=ey-FLP.N}2; P{w[+mC]=EP}Vha68-2[EP2364] P{ry[+t7.2]=neoFRT}40A/CyO y[+]
598	114464	y[d2] w[1118] P{ry[+t7.2]=ey-FLP.N}2; P{ry[+t7.2]=neoFRT}42D P{w[+mC]=EP}CG8083[EP2412] /CyO y[+]
599	114465	y[d2] w[1118] P{ry[+t7.2]=ey-FLP.N}2; P{ry[+t7.2]=neoFRT}42D P{w[+mC]=EP}Roc2[EP2487] /CyO y[+]
600	114466	y[d2] w[1118] P{ry[+t7.2]=ey-FLP.N}2; P{ry[+t7.2]=neoFRT}42D P{w[+mC]=EP}Eps-15[EP2513] /CyO y[+]
601	114467	y[d2] w[1118] P{ry[+t7.2]=ey-FLP.N}2; P{ry[+t7.2]=neoFRT}42D P{w[+mC]=EP}lola[EP2537] /CyO y[+]
602	114468	y[d2] w[1118] P{ry[+t7.2]=ey-FLP.N}2; P{w[+mC]=EP}CG4738[EP372] P{ry[+t7.2]=neoFRT}40A/CyO y[+]
603	114469	y[d2] w[1118] P{ry[+t7.2]=ey-FLP.N}2; P{w[+mC]=EP}CG3542[EP719] P{ry[+t7.2]=neoFRT}40A/CyO y[+]
604	114470	y[d2] w[1118] P{ry[+t7.2]=ey-FLP.N}2; P{ry[+t7.2]=neoFRT}42D P{w[+mC]=EP}EP732 /CyO y[+]
605	114471	y[d2] w[1118] P{ry[+t7.2]=ey-FLP.N}2; P{ry[+t7.2]=neoFRT}42D P{w[+mC] y[+mDint2]=EPgy2}CG1358[EY05473] /CyO y[+]
606	114472	y[d2] w[1118] P{ry[+t7.2]=ey-FLP.N}2; P{w[+mC] y[+mDint2]=EPgy2}Syx5[EY07901] P{ry[+t7.2]=neoFRT}40A/CyO y[+]
607	114473	y[d2] w[1118] P{ry[+t7.2]=ey-FLP.N}2; P{ry[+t7.2]=neoFRT}42D P{w[+mC] y[+mDint2]=EPgy2}CG11183[EY16846] /CyO y[+]
608	114474	y[d2] w[1118] P{ry[+t7.2]=ey-FLP.N}2; P{ry[+t7.2]=neoFRT}42D P{w[+mC] y[+mDint2]=EPgy2}sm[EY08966] /CyO y[+]
609	114475	y[d2] w[1118] P{ry[+t7.2]=ey-FLP.N}2; P{w[+mC] y[+mDint2]=EPgy2}EY08984 P{ry[+t7.2]=neoFRT}40A/CyO y[+]
610	114476	y[d2] w[1118] P{ry[+t7.2]=ey-FLP.N}2; P{ry[+t7.2]=neoFRT}42D P{w[+mC] y[+mDint2]=EPgy2}olf186-F[EY09167] /CyO y[+]
611	114478	y[d2] w[1118] P{ry[+t7.2]=ey-FLP.N}2; P{w[+mC] y[+mDint2]=EPgy2}CG7337[EY09575] P{ry[+t7.2]=neoFRT}40A/CyO y[+]
612	114479	y[d2] w[1118] P{ry[+t7.2]=ey-FLP.N}2; P{ry[+t7.2]=neoFRT}42D P{w[+mC] y[+mDint2]=EPgy2}EY10129 /CyO y[+]
613	114481	y[d2] w[1118] P{ry[+t7.2]=ey-FLP.N}2; P{ry[+t7.2]=neoFRT}42D w[+mC]=RB}CG13018[e00535] /CyO y[+]
614	114482	y[d2] w[1118] P{ry[+t7.2]=ey-FLP.N}2; w[+mC]=RB}CG17597[e00674] P{ry[+t7.2]=neoFRT}40A/CyO y[+]
615	114483	y[d2] w[1118] P{ry[+t7.2]=ey-FLP.N}2; w[+mC]=RB}Sur[e00744] P{ry[+t7.2]=neoFRT}40A/CyO y[+]
616	114484	y[d2] w[1118] P{ry[+t7.2]=ey-FLP.N}2; w[+mC]=RB}Arc-p20[e00819] P{ry[+t7.2]=neoFRT}40A/CyO y[+]
617	114485	y[d2] w[1118] P{ry[+t7.2]=ey-FLP.N}2; w[+mC]=RB}bchs[e00833] P{ry[+t7.2]=neoFRT}40A/CyO y[+]
618	114486	y[d2] w[1118] P{ry[+t7.2]=ey-FLP.N}2; P{ry[+t7.2]=neoFRT}42D w[+mC]=RB}GstE3[e00878] /CyO y[+]
619	114489	y[d2] w[1118] P{ry[+t7.2]=ey-FLP.N}2; P{ry[+t7.2]=neoFRT}42D w[+mC]=RB}CG5189[e01140] /CyO y[+]
620	114490	y[d2] w[1118] P{ry[+t7.2]=ey-FLP.N}2; w[+mC]=RB}CG5758[e01537] P{ry[+t7.2]=neoFRT}40A/CyO y[+]
621	114491	y[d2] w[1118] P{ry[+t7.2]=ey-FLP.N}2; P{ry[+t7.2]=neoFRT}42D w[+mC]=RB}RpS15[e01611] /CyO y[+]
622	114492	y[d2] w[1118] P{ry[+t7.2]=ey-FLP.N}2; w[+mC]=RB}Eno[e01615] P{ry[+t7.2]=neoFRT}40A/CyO y[+]
623	114493	y[d2] w[1118] P{ry[+t7.2]=ey-FLP.N}2; w[+mC]=RB}CG7532[e01905] P{ry[+t7.2]=neoFRT}40A/CyO y[+]
624	114494	y[d2] w[1118] P{ry[+t7.2]=ey-FLP.N}2; P{ry[+t7.2]=neoFRT}42D w[+mC]=RB}qkr54B[e02070] /CyO y[+]
625	114495	y[d2] w[1118] P{ry[+t7.2]=ey-FLP.N}2; P{ry[+t7.2]=neoFRT}42D w[+mC]=RB}CG6305[e02095] /CyO y[+]
626	114496	y[d2] w[1118] P{ry[+t7.2]=ey-FLP.N}2; w[+mC]=RB}CG6724[e02149] P{ry[+t7.2]=neoFRT}40A/CyO y[+]
627	114497	y[d2] w[1118] P{ry[+t7.2]=ey-FLP.N}2; P{ry[+t7.2]=neoFRT}42D w[+mC]=RB}mRpS28[e02239] /CyO y[+]
628	114498	y[d2] w[1118] P{ry[+t7.2]=ey-FLP.N}2; w[+mC]=RB}Hnf4[e02246] P{ry[+t7.2]=neoFRT}40A/CyO y[+]
629	114499	y[d2] w[1118] P{ry[+t7.2]=ey-FLP.N}2; w[+mC]=RB}CG5888[e02257] Idgf2[e02257] P{ry[+t7.2]=neoFRT}40A/CyO y[+]
630	114500	y[d2] w[1118] P{ry[+t7.2]=ey-FLP.N}2; w[+mC]=RB}CG3609[e02299] P{ry[+t7.2]=neoFRT}40A/CyO y[+]
631	114501	y[d2] w[1118] P{ry[+t7.2]=ey-FLP.N}2; P{ry[+t7.2]=neoFRT}42D w[+mC]=RB}Picot[e02367] /CyO y[+]
632	114502	y[d2] w[1118] P{ry[+t7.2]=ey-FLP.N}2; P{ry[+t7.2]=neoFRT}42D w[+mC]=RB}synj[e02597] /CyO y[+]
633	114503	y[d2] w[1118] P{ry[+t7.2]=ey-FLP.N}2; P{ry[+t7.2]=neoFRT}42D w[+mC]=RB}CG2921[e02644] /CyO y[+]
634	114504	y[d2] w[1118] P{ry[+t7.2]=ey-FLP.N}2; w[+mC]=RB}CG6750[e02662] P{ry[+t7.2]=neoFRT}40A/CyO y[+]
635	114505	y[d2] w[1118] P{ry[+t7.2]=ey-FLP.N}2; w[+mC]=RB}mol[e02670] P{ry[+t7.2]=neoFRT}40A/CyO y[+]
636	114506	y[d2] w[1118] P{ry[+t7.2]=ey-FLP.N}2; P{ry[+t7.2]=neoFRT}42D w[+mC]=RB}CG7639[e02922] /CyO y[+]
637	114507	y[d2] w[1118] P{ry[+t7.2]=ey-FLP.N}2; w[+mC]=RB}Samuel[e02949] P{ry[+t7.2]=neoFRT}40A/CyO y[+]
638	114508	y[d2] w[1118] P{ry[+t7.2]=ey-FLP.N}2; w[+mC]=RB}Eaat2[e03003] P{ry[+t7.2]=neoFRT}40A/CyO y[+]
639	114509	y[d2] w[1118] P{ry[+t7.2]=ey-FLP.N}2; w[+mC]=RB}CG31855[e03029] P{ry[+t7.2]=neoFRT}40A/CyO y[+]
640	114510	y[d2] w[1118] P{ry[+t7.2]=ey-FLP.N}2; w[+mC]=RB}CG17219[e03045] P{ry[+t7.2]=neoFRT}40A/CyO y[+]
641	114511	y[d2] w[1118] P{ry[+t7.2]=ey-FLP.N}2; P{ry[+t7.2]=neoFRT}42D w[+Mc]=RB}RhoGEF2[e03784] /CyO y[+]
642	114512	y[d2] w[1118] P{ry[+t7.2]=ey-FLP.N}2; P{ry[+t7.2]=neoFRT}42D w[+mC]=RB}CG11180[e03938] /CyO y[+]
643	114513	y[d2] w[1118] P{ry[+t7.2]=ey-FLP.N}2; P{ry[+t7.2]=neoFRT}42D w[+mC]=RB}CG12934[e03982] /CyO y[+]
644	114514	y[d2] w[1118] P{ry[+t7.2]=ey-FLP.N}2; w[+mC]=RB}CG14023[e04200] P{ry[+t7.2]=neoFRT}40A/CyO y[+]
645	114515	y[d2] w[1118] P{ry[+t7.2]=ey-FLP.N}2; w[+mC]=RB}CG7870[e04276] P{ry[+t7.2]=neoFRT}40A/CyO y[+]
646	114516	y[d2] w[1118] P{ry[+t7.2]=ey-FLP.N}2; w[+mC]=WH}dsf[f00109] P{ry[+t7.2]=neoFRT}40A/CyO y[+]
647	114517	y[d2] w[1118] P{ry[+t7.2]=ey-FLP.N}2; P{ry[+t7.2]=neoFRT}42D w[+mC]=WH}Tbp[f00190] /CyO y[+]
648	114518	y[d2] w[1118] P{ry[+t7.2]=ey-FLP.N}2; w[+mC]=WH}Rpn11[f00386] P{ry[+t7.2]=neoFRT}40A/CyO y[+]
649	114519	y[d2] w[1118] P{ry[+t7.2]=ey-FLP.N}2; w[+mC]=WH}CG31908[f00433] P{ry[+t7.2]=neoFRT}40A/CyO y[+]
650	114520	y[d2] w[1118] P{ry[+t7.2]=ey-FLP.N}2; w[+mC]=WH}CG4389[f00822] P{ry[+t7.2]=neoFRT}40A/CyO y[+]
651	114521	y[d2] w[1118] P{ry[+t7.2]=ey-FLP.N}2; w[+mC]=WH}CG9249[f00835] P{ry[+t7.2]=neoFRT}40A/CyO y[+]
652	114522	y[d2] w[1118] P{ry[+t7.2]=ey-FLP.N}2; P{ry[+t7.2]=neoFRT}42D w[+mC]=WH}CG30290[f00839] /CyO y[+]
653	114524	y[d2] w[1118] P{ry[+t7.2]=ey-FLP.N}2; w[+mC]=WH}MED20[f00955] P{ry[+t7.2]=neoFRT}40A/CyO y[+]
654	114525	y[d2] w[1118] P{ry[+t7.2]=ey-FLP.N}2; P{ry[+t7.2]=neoFRT}42D w[+mC]=WH}Rep[f01510] /CyO y[+]
655	114526	y[d2] w[1118] P{ry[+t7.2]=ey-FLP.N}2; P{ry[+t7.2]=neoFRT}42D w[+mC]=WH}CG1776[f01512] /CyO y[+]
656	114527	y[d2] w[1118] P{ry[+t7.2]=ey-FLP.N}2; P{ry[+t7.2]=neoFRT}42D w[+mC]=WH}CG30010[f01531] /CyO y[+]
657	114528	y[d2] w[1118] P{ry[+t7.2]=ey-FLP.N}2; w[+mC]=WH}CG7806[f02044] P{ry[+t7.2]=neoFRT}40A/CyO y[+]
658	114529	y[d2] w[1118] P{ry[+t7.2]=ey-FLP.N}2; w[+mC]=WH}CG7371[f02109] P{ry[+t7.2]=neoFRT}40A/CyO y[+]
659	114530	y[d2] w[1118] P{ry[+t7.2]=ey-FLP.N}2; w[+mC]=WH}pgant4[f02186] P{ry[+t7.2]=neoFRT}40A/CyO y[+]
660	114531	y[d2] w[1118] P{ry[+t7.2]=ey-FLP.N}2; w[+mC]=WH}CG31989[f02191] P{ry[+t7.2]=neoFRT}40A/CyO y[+]
661	114532	y[d2] w[1118] P{ry[+t7.2]=ey-FLP.N}2; w[+mC]=WH}CG3645[f02260] CG3345[f02260] P{ry[+t7.2]=neoFRT}40A/CyO y[+]
662	114533	w[1118]; w[+mC]=WH}CG31728[f02493] P{ry[+t7.2]=neoFRT}40A/CyO
663	114535	y[d2] w[1118] P{ry[+t7.2]=ey-FLP.N}2; w[+mC]=WH}Ser12[f03416] P{ry[+t7.2]=neoFRT}40A/CyO y[+]
664	114536	y[d2] w[1118] P{ry[+t7.2]=ey-FLP.N}2; w[+mC]=WH}CG15626[f03581] P{ry[+t7.2]=neoFRT}40A/CyO y[+]
665	114537	y[d2] w[1118] P{ry[+t7.2]=ey-FLP.N}2; w[+mC]=WH}CG9296[f04175] P{ry[+t7.2]=neoFRT}40A/CyO y[+]
666	114538	y[d2] w[1118] P{ry[+t7.2]=ey-FLP.N}2; w[+mC]=WH}CG10602[f04195] P{ry[+t7.2]=neoFRT}40A/CyO y[+]
667	114539	y[d2] w[1118] P{ry[+t7.2]=ey-FLP.N}2; P{ry[+t7.2]=neoFRT}42D w[+mC]=WH}Galpha49B[f04219] /CyO y[+]
668	114540	y[d2] w[1118] P{ry[+t7.2]=ey-FLP.N}2; w[+mC]=WH}net[f04249] P{ry[+t7.2]=neoFRT}40A/CyO y[+]
669	114541	y[d2] w[1118] P{ry[+t7.2]=ey-FLP.N}2; P{ry[+t7.2]=neoFRT}42D w[+mC]=WH}Vang[f04290] /CyO y[+]
670	114543	y[d2] w[1118] P{ry[+t7.2]=ey-FLP.N}2; P{ry[+t7.2]=neoFRT}42D w[+mC]=WH}Nxt1 /CyO y[+]
671	114544	y[d2] w[1118] P{ry[+t7.2]=ey-FLP.N}2; w[+mC]=WH}pie[f05500] P{ry[+t7.2]=neoFRT}40A/CyO y[+]
672	114545	y[d2] w[1118] P{ry[+t7.2]=ey-FLP.N}2; w[+mC]=WH}Gas41[f05565] P{ry[+t7.2]=neoFRT}40A/CyO y[+]
673	114546	y[d2] w[1118] P{ry[+t7.2]=ey-FLP.N}2; w[+mC]=WH}CG15170[f06529] P{ry[+t7.2]=neoFRT}40A/CyO y[+]
674	114547	y[d2] w[1118] P{ry[+t7.2]=ey-FLP.N}2; w[+mC]=WH}ush[f06555] P{ry[+t7.2]=neoFRT}40A/CyO y[+]
675	114548	y[d2] w[1118] P{ry[+t7.2]=ey-FLP.N}2; w[+mC]=WH}mRpL24[f06692] P{ry[+t7.2]=neoFRT}40A/CyO y[+]
676	114550	y[d2] w[1118] P{ry[+t7.2]=ey-FLP.N}2; P{ry[+t7.2]=neoFRT}42D w[+mC]=WH}SMC2[f06842] /CyO y[+]
677	114551	y[d2] w[1118] P{ry[+t7.2]=ey-FLP.N}2; P{ry[+t7.2]=neoFRT}42D w[+mC]=WH}CG12901[f07056] /CyO y[+]
678	114552	y[d2] w[1118] P{ry[+t7.2]=ey-FLP.N}2; w[+mC]=WH}Eno[f07543] P{ry[+t7.2]=neoFRT}40A/CyO y[+]
679	114553	y[d2] w[1118] P{ry[+t7.2]=ey-FLP.N}2; w[+mC]=WH}CG11266[f07714] P{ry[+t7.2]=neoFRT}40A/CyO y[+]
680	114554	y[d2] w[1118] P{ry[+t7.2]=ey-FLP.N}2; w[+mC]=WH}CG10341[f07749] P{ry[+t7.2]=neoFRT}40A/CyO y[+]
681	114555	y[d2] w[1118] P{ry[+t7.2]=ey-FLP.N}2; w[+mC]=WH}CG31805[f07750] P{ry[+t7.2]=neoFRT}40A/CyO y[+]
682	114557	y[d2] w[1118] P{ry[+t7.2]=ey-FLP.N}2; P{w[+mC]=XP}abo[d01007] P{ry[+t7.2]=neoFRT}40A/CyO y[+]
683	114558	y[d2] w[1118] P{ry[+t7.2]=ey-FLP.N}2; P{w[+mC]=XP}CG10333[d02040] P{ry[+t7.2]=neoFRT}40A/CyO y[+]
684	114559	y[d2] w[1118] P{ry[+t7.2]=ey-FLP.N}2; P{ry[+t7.2]=neoFRT}42D P{w[+mC]=XP}CG11200[d02302] /CyO y[+]
685	114560	y[d2] w[1118] P{ry[+t7.2]=ey-FLP.N}2; P{ry[+t7.2]=neoFRT}42D P{w[+mC]=XP}Atg7[d06996] /CyO y[+]
686	114562	y[d2] w[1118] P{ry[+t7.2]=ey-FLP.N}2; P{w[+mC]=XP}CG11455[d08265] P{ry[+t7.2]=neoFRT}40A/CyO y[+]
687	114563	y[d2] w[1118] P{ry[+t7.2]=ey-FLP.N}2; P{ry[+t7.2]=neoFRT}42D P{w[+mC]=XP}CG9003[d09761 /CyO y[+]
688	114564	y[d2] w[1118] P{ry[+t7.2]=ey-FLP.N}2; P{w[+mC]=XP}CG6739[d09967] P{ry[+t7.2]=neoFRT}40A/CyO y[+]
689	114565	y[d2] w[1118] P{ry[+t7.2]=ey-FLP.N}2; P{w[+mC] y[+mDint2]=EPgy2}milt[EY14443] P{ry[+t7.2]=neoFRT}40A/CyO y[+]
690	114566	y[d2] w[1118] P{ry[+t7.2]=ey-FLP.N}2; P{w[+mC] y[+mDint2]=EPgy2}CG9253[EY02880] P{ry[+t7.2]=neoFRT}40A/CyO y[+]
691	114567	y[d2] w[1118] P{ry[+t7.2]=ey-FLP.N}2; P{ry[+t7.2]=neoFRT}42D P{w[+mC] y[+mDint2]=EPgy2}fl(2)d[EY03175] /CyO y[+]
692	114568	y[d2] w[1118] P{ry[+t7.2]=ey-FLP.N}2; P{w[+mC] y[+mDint2]=EPgy2}numb[EY03852] P{ry[+t7.2]=neoFRT}40A/CyO y[+]
693	114569	y[d2] w[1118] P{ry[+t7.2]=ey-FLP.N}2; P{ry[+t7.2]=neoFRT}42D P{w[+mC] y[+mDint2]=EPgy2}EY08918 /CyO y[+]
694	114570	y[d2] w[1118] P{ry[+t7.2]=ey-FLP.N}2; P{w[+mC] y[+mDint2]=EPgy2}CG4896[EY01431] P{ry[+t7.2]=neoFRT}40A/CyO y[+]
695	114571	y[d2] w[1118] P{ry[+t7.2]=ey-FLP.N}2; P{ry[+t7.2]=neoFRT}42D P{w[+mC] y[+mDint2]=EPgy2}EY06553 /CyO y[+]
696	114572	y[d2] w[1118] P{ry[+t7.2]=ey-FLP.N}2; P{w[+mC]y[+mDint2}=EPgy2}KdelR[EY07077] P{ry[+t7.2]=neoFRT}40A/CyO y[+]
697	114573	y[d2] w[1118] P{ry[+t7.2]=ey-FLP.N}2; P{w[+mC] y[+mDint2]=EPgy2}numb[EY03840] P{ry[+t7.2]=neoFRT}40A/CyO y[+]
698	114574	y[d2] w[1118] P{ry[+t7.2]=ey-FLP.N}2; P{w[+mC] y[+mDint2]=EPgy2}EY07947 P{ry[+t7.2]=neoFRT}40A/CyO y[+]
699	114575	y[d2] w[1118] P{ry[+t7.2]=ey-FLP.N}2; P{ry[+t7.2]=neoFRT}42D P{w[+mC] y[+mDint2]=EPgy2}mip120[EY08308] EfTuM[EY08308] /CyO y[+]
700	114576	y[d2] w[1118] P{ry[+t7.2]=ey-FLP.N}2; P{w[+mC] y[+mDint2]=EPgy2}emb[EY08770] P{ry[+t7.2]=neoFRT}40A/CyO y[+]
701	114577	y[d2] w[1118] P{ry[+t7.2]=ey-FLP.N}2; P{ry[+t7.2]=neoFRT}42D P{w[+mC] y[+mDint2]=EPgy2}mus209[EY09082] /CyO y[+]
702	114578	y[d2] w[1118] P{ry[+t7.2]=ey-FLP.N}2; P{w[+mC] y[+mDint2]=EPgy2}kuz[EY03488] P{ry[+t7.2]=neoFRT}40A/CyO y[+]
703	114579	y[d2] w[1118] P{ry[+t7.2]=ey-FLP.N}2; P{w[+mC] y[+mDint2]=EPgy2}EY08221 P{ry[+t7.2]=neoFRT}40A/CyO y[+]
704	114580	y[d2] w[1118] P{ry[+t7.2]=ey-FLP.N}2; P{w[+mC] y[+mDint2]=EPgy2}CdGAPr[EY09626] P{ry[+t7.2]=neoFRT}40A/CyO y[+]
705	114581	y[d2] w[1118] P{ry[+t7.2]=ey-FLP.N}2; P{ry[+t7.2]=neoFRT}42D P{w[+mC] y[+mDint2]=EPgy2}wal[EY09961] /CyO y[+]
706	114582	y[d2] w[1118] P{ry[+t7.2]=ey-FLP.N}2; P{w[+mC] y[+mDint2]=EPgy2}Rab5[EY10619] P{ry[+t7.2]=neoFRT}40A/CyO y[+]
707	114583	y[d2] w[1118] P{ry[+t7.2]=ey-FLP.N}2; P{ry[+t7.2]=neoFRT}42D P{w[+mC] y[+mDint2]=EPgy2}bic[EY10977] /CyO y[+]
708	114584	y[d2] w[1118] P{ry[+t7.2]=ey-FLP.N}2; P{w[+mC] y[+mDint2]=EPgy2}bur[EY11080] P{ry[+t7.2]=neoFRT}40A/CyO y[+]
709	114585	y[d2] w[1118] P{ry[+t7.2]=ey-FLP.N}2; P{w[+mC] y[+mDint2]=EPgy2}fok[EY11126] neb[EY11126] P{ry[+t7.2]=neoFRT}40A/CyO y[+]
710	114586	y[d2] w[1118] P{ry[+t7.2]=ey-FLP.N}2; P{w[+mC] y[+mDint2]=EPgy2}S[EY11186] P{ry[+t7.2]=neoFRT}40A/CyO y[+]
711	114587	y[d2] w[1118] P{ry[+t7.2]=ey-FLP.N}2; P{w[+mC]y[+mDint2}=Epgy2}CG9339[EY11449} P{ry[+t7.2]=neoFRT}40A/CyO y[+]
712	114588	y[d2] w[1118] P{ry[+t7.2]=ey-FLP.N}2; P{w[+mC] y[+mDint2]=EPgy2}wb[EY11753] P{ry[+t7.2]=neoFRT}40A/CyO y[+]
713	114589	y[d2] w[1118] P{ry[+t7.2]=ey-FLP.N}2; P{ry[+t7.2]=neoFRT}42D P{y[+t7.7] w[+mC]=wHy}psq[DG29508] /CyO y[+]
714	114590	y[d2] w[1118] P{ry[+t7.2]=ey-FLP.N}2; P{y[+t7.7] w[+mC]=wHy}l(2)k00619[DG04806] P{ry[+t7.2]=neoFRT}40A/CyO y[+]
715	114591	y[d2] w[1118] P{ry[+t7.2]=ey-FLP.N}2; P{y[+t7.7] w[+mC]=wHy}CG13089[DG14109] P{ry[+t7.2]=neoFRT}40A/CyO y[+]
716	114592	y[d2] w[1118] P{ry[+t7.2]=ey-FLP.N}2; P{y[+t7.7] w[+mC]=wHy}TfIIB[DG14311] P{ry[+t7.2]=neoFRT}40A/CyO y[+]
717	114593	y[d2] w[1118] P{ry[+t7.2]=ey-FLP.N}2; P{ry[+t7.2]=neoFRT}42D P{y[+t7.7] w[+mC]=wHy}ena[DG14706] CG15118[DG14706] /CyO y[+]
718	114594	y[d2] w[1118] P{ry[+t7.2]=ey-FLP.N}2; P{ry[+t7.2]=neoFRT}42D P{y[+t7.7] w[+mC]=wHy}DG23103 /CyO y[+]
719	114595	y[d2] w[1118] P{ry[+t7.2]=ey-FLP.N}2; P{y[+t7.7] w[+mC]=wHy}for[DG23111] P{ry[+t7.2]=neoFRT}40A/CyO y[+]
720	114596	y[d2] w[1118] P{ry[+t7.2]=ey-FLP.N}2; P{y[+t7.7] w[+mC]=wHy}Liprin-alpha[DG23609] P{ry[+t7.2]=neoFRT}40A/CyO y[+]
721	114597	y[d2] w[1118] P{ry[+t7.2]=ey-FLP.N}2; P{y[+t7.7] w[+mC]=wHy}La[DG23706] P{ry[+t7.2]=neoFRT}40A/CyO y[+]
722	114598	y[d2] w[1118] P{ry[+t7.2]=ey-FLP.N}2; P{y[+t7.7] w[+mC]=wHy}DG29202 P{ry[+t7.2]=neoFRT}40A/CyO y[+]
723	114599	y[d2] w[1118] P{ry[+t7.2]=ey-FLP.N}2; P{y[+t7.7] w[+mC]=wHy}CG7231[DG01605] P{ry[+t7.2]=neoFRT}40A/CyO y[+]
724	114600	y[d2] w[1118] P{ry[+t7.2]=ey-FLP.N}2; P{y[+t7.7] w[+mC]=wHy}Srp54[DG02112] P{ry[+t7.2]=neoFRT}40A/CyO y[+]
725	114601	y[d2] w[1118] P{ry[+t7.2]=ey-FLP.N}2; P{y[+t7.7] w[+mC]=wHy}CG10492[DG02512] P{ry[+t7.2]=neoFRT}40A/CyO y[+]
726	114602	y[d2] w[1118] P{ry[+t7.2]=ey-FLP.N}2; P{y[+t7.7] w[+mC]=wHy}bun[DG02803] P{ry[+t7.2]=neoFRT}40A/CyO y[+]
727	114603	y[d2] w[1118] P{ry[+t7.2]=ey-FLP.N}2; P{y[+t7.7] w[+mC]=wHy}DG12707 P{ry[+t7.2]=neoFRT}40A/CyO y[+]
728	114605	y[d2] w[1118] P{ry[+t7.2]=ey-FLP.N}2; P{w[+mC]=lacW}Thor[k07736] P{ry[+t7.2]=neoFRT}40A/CyO y[+]
729	114606	y[d2] w[1118] P{ry[+t7.2]=ey-FLP.N}2; P{ry[+t7.2]=neoFRT}42D P{w[+mC]=lacW}|(2)k16210[k16210] /CyO y[+]
730	114616	y[d2] w[1118] P{ry[+t7.2]=ey-FLP.N}2; P{w[+mGT]=GT1}BG00946 P{ry[+t7.2]=neoFRT}40A/CyO y[+]
731	114618	y[d2] w[1118] P{ry[+t7.2]=ey-FLP.N}2; P{ry[+t7.2]=neoFRT}42D P{w[+mGT]=GT1}dve[BG02382] /CyO y[+]
732	114619	y[d2] w[1118] P{ry[+t7.2]=ey-FLP.N}2 P{GMR-lacZ.C(38.1)}TPN1; P{y[+mDint2] w[BR.E.BR]=SUPor-P}CG9273[KG00759] P{ry[+t7.2]=neoFRT}40A/CyO y[+]
733	114620	y[d2] w[1118] P{ry[+t7.2]=ey-FLP.N}2 P{GMR-lacZ.C(38.1)}TPN1; P{y[+mDint2] w[BR.E.BR]=SUPor-P}RpS26[KG00230] P{ry[+t7.2]=neoFRT}40A/CyO y[+]
734	114621	y[d2] w[1118] P{ry[+t7.2]=ey-FLP.N}2; P{ry[+t7.2]=neoFRT}42D P{y[+mDint2] w[BR.E.BR]=SUPor-P}KG05649a /CyO y[+]
735	114622	y[d2] w[1118] P{ry[+t7.2]=ey-FLP.N}2; P{y[+mDint2] w[BR.E.BR]=SUPor-P}crp[KG00953] P{ry[+t7.2]=neoFRT}40A/CyO y[+]
736	114623	y[d2] w[1118] P{ry[+t7.2]=ey-FLP.N}2; P{ry[+t7.2]=neoFRT}42D P{y[+mDint2] w[BR.E.BR]=SUPor-P}blw[KG05893] /CyO y[+]
737	114624	y[d2] w[1118] P{ry[+t7.2]=ey-FLP.N}2; P{ry[+t7.2]=neoFRT}42D P{y[+mDint2] w[BR.E.BR]=SUPor-P}KG01549 /CyO y[+]
738	114625	y[d2] w[1118] P{ry[+t7.2]=ey-FLP.N}2; P{ry[+t7.2]=neoFRT}42D P{y[+mDint2] w[BR.E.BR]=SUPor-P}KG07581 /CyO y[+]
739	114626	y[d2] w[1118] P{ry[+t7.2]=ey-FLP.N}2; P{y[+mDint2] w[BR.E.BR]=SUPor-P}CG17218[KG06053a] P{ry[+t7.2]=neoFRT}40A/CyO y[+]
740	114627	y[d2] w[1118] P{ry[+t7.2]=ey-FLP.N}2; P{ry[+t7.2]=neoFRT}42D P{y[+mDint2] w[BR.E.BR]=SUPor-P}lig[KG08209] /CyO y[+]
741	114628	y[d2] w[1118] P{ry[+t7.2]=ey-FLP.N}2; P{ry[+t7.2]=neoFRT}42D P{y[+mDint2] w[BR.E.BR]=SUPor-P}KG08567 /CyO y[+]
742	114629	y[d2] w[1118] P{ry[+t7.2]=ey-FLP.N}2; P{ry[+t7.2]=neoFRT}42D P{y[+mDint2] w[BR.E.BR]=SUPor-P}Alas[KG10015] /CyO y[+]
743	114630	y[d2] w[1118] P{ry[+t7.2]=ey-FLP.N}2; P{ry[+t7.2]=neoFRT}42D P{w[+mC] y[+mDint2]=EPgy2}CG30415[EY04039] /CyO y[+]
744	114631	y[d2] w[1118] P{ry[+t7.2]=ey-FLP.N}2; w[+mC]=5HPw[+]}A196 P{ry[+t7.2]=neoFRT}40A/CyO y[+]
745	114632	y[d2] w[1118] P{ry[+t7.2]=ey-FLP.N}2; P{ry[+t7.2]=neoFRT}42D P{w[+mC] y[+mDint2]=EPgy2}EY07384 /CyO y[+]
746	114633	y[d2] w[1118] P{ry[+t7.2]=ey-FLP.N}2; P{w[+mC]=EP}RanGap[EP1173] P{ry[+t7.2]=neoFRT}40A/CyO y[+]
747	114634	y[d2] w[1118] P{ry[+t7.2]=ey-FLP.N}2; P{w[+mC]=EP}RluA-2[EP2102] P{ry[+t7.2]=neoFRT}40A/CyO y[+]
748	114635	y[d2] w[1118] P{ry[+t7.2]=ey-FLP.N}2; P{w[+mC]=EP}EP2611 P{ry[+t7.2]=neoFRT}40A/CyO y[+]
749	114636	y[d2] w[1118] P{ry[+t7.2]=ey-FLP.N}2; P{ry[+t7.2]=neoFRT}42D P{w[+mC]=EP}EP882a P{EP}EP882b /CyO y[+]
750	114637	y[d2] w[1118] P{ry[+t7.2]=ey-FLP.N}2; P{ry[+t7.2]=neoFRT}42D P{w[+mC]=EP}Mef2[EP2002a] P{EP}EP2002b[EP2002b] /CyO y[+]
751	114638	y[d2] w[1118] P{ry[+t7.2]=ey-FLP.N}2; P{ry[+t7.2]=neoFRT}42D P{w[+mC] y[+mDint2]=EPgy2}CG13192[EY07746] /CyO y[+]
752	114639	y[d2] w[1118] P{ry[+t7.2]=ey-FLP.N}2; P{w[+mC] y[+mDint2]=EPgy2}CG6565[EY07809] P{ry[+t7.2]=neoFRT}40A/CyO y[+]
753	114640	y[d2] w[1118] P{ry[+t7.2]=ey-FLP.N}2; P{w[+mC] y[+mDint2]=EPgy2}l(2)35Bd[EY08266] P{ry[+t7.2]=neoFRT}40A/CyO y[+]
754	114641	y[d2] w[1118] P{ry[+t7.2]=ey-FLP.N}2; P{ry[+t7.2]=neoFRT}42D P{y[+t7.7] w[+mC]=wHy}CG7097[DG09103] /CyO y[+]
755	114642	y[d2] w[1118] P{ry[+t7.2]=ey-FLP.N}2; P{ry[+t7.2]=neoFRT}42D w[+mC]=RB}CG5970[e00083] /CyO y[+]
756	114643	y[d2] w[1118] P{ry[+t7.2]=ey-FLP.N}2; P{ry[+t7.2]=neoFRT}42D w[+mC]=RB}l(2)k07433[e00176] /CyO y[+]
757	114644	y[d2] w[1118] P{ry[+t7.2]=ey-FLP.N}2; w[+mC]=RB}Lrr47[e00177] P{ry[+t7.2]=neoFRT}40A/CyO y[+]
758	114645	y[d2] w[1118] P{ry[+t7.2]=ey-FLP.N}2; P{ry[+t7.2]=neoFRT}42D w[+mC]=RB}CG9143[e00691] /CyO y[+]
759	114646	y[d2] w[1118] P{ry[+t7.2]=ey-FLP.N}2; w[+mC]=RB}CG31738[e02963] P{ry[+t7.2]=neoFRT}40A/CyO y[+]
760	114647	y[d2] w[1118] P{ry[+t7.2]=ey-FLP.N}2; P{ry[+t7.2]=neoFRT}42D w[+mC]=RB}CG16786[e03819] /CyO y[+]
761	114648	y[d2] w[1118] P{ry[+t7.2]=ey-FLP.N}2; P{ry[+t7.2]=neoFRT}42D w[+mC]=RB}CG10112[e03998] /CyO y[+]
762	114649	y[d2] w[1118] P{ry[+t7.2]=ey-FLP.N}2; w[+mC]=RB}CG8419[e04179] P{ry[+t7.2]=neoFRT}40A/CyO y[+]
763	114650	y[d2] w[1118] P{ry[+t7.2]=ey-FLP.N}2; P{ry[+t7.2]=neoFRT}42D w[+mC]=RB}CG18606[e04639] /CyO y[+]
764	114651	y[d2] w[1118] P{ry[+t7.2]=ey-FLP.N}2; w[+mC]=WH}loqs[f00791] P{ry[+t7.2]=neoFRT}40A/CyO y[+]
765	114652	y[d2] w[1118] P{ry[+t7.2]=ey-FLP.N}2; w[+mC]=WH}nAcRalpha-34E[f00872] P{ry[+t7.2]=neoFRT}40A/CyO y[+]
766	114653	y[d2] w[1118] P{ry[+t7.2]=ey-FLP.N}2; w[+mC]=WH}CG5640[f01321] P{ry[+t7.2]=neoFRT}40A/CyO y[+]
767	114654	y[d2] w[1118] P{ry[+t7.2]=ey-FLP.N}2; w[+mC]=WH}CG9293[f03884] P{ry[+t7.2]=neoFRT}40A/CyO y[+]
768	114655	y[d2] w[1118] P{ry[+t7.2]=ey-FLP.N}2; w[+mC]=WH}Hand[f03901] P{ry[+t7.2]=neoFRT}40A/CyO y[+]
769	114656	y[d2] w[1118] P{ry[+t7.2]=ey-FLP.N}2; w[+mC]=WH}Hrb27C[f04375] P{ry[+t7.2]=neoFRT}40A/CyO y[+]
770	114657	y[d2] w[1118] P{ry[+t7.2]=ey-FLP.N}2; w[+mC]=WH}CG10137[f04546] P{ry[+t7.2]=neoFRT}40A/CyO y[+]
771	114658	y[d2] w[1118] P{ry[+t7.2]=ey-FLP.N}2; P{ry[+t7.2]=neoFRT}42D w[+mC]=WH}CG13527[f04582] /CyO y[+]
772	114659	y[d2] w[1118] P{ry[+t7.2]=ey-FLP.N}2; P{ry[+t7.2]=neoFRT}42D w[+mC]=WH}CG3803[f04773] /CyO y[+]
773	114661	y[d2] w[1118] P{ry[+t7.2]=ey-FLP.N}2; w[+mC]=WH}CG31957[f05539] P{ry[+t7.2]=neoFRT}40A/CyO y[+]
774	114662	y[d2] w[1118] P{ry[+t7.2]=ey-FLP.N}2; w[+mC]=WH}CG2813[f05607] P{ry[+t7.2]=neoFRT}40A/CyO y[+]
775	114663	y[d2] w[1118] P{ry[+t7.2]=ey-FLP.N}2; P{ry[+t7.2]=neoFRT}42D w[+mC]=WH}CG15706[f06892] CG15701[f06892] /CyO y[+]
776	114664	y[d2] w[1118] P{ry[+t7.2]=ey-FLP.N}2; P{w[+mC]=XP}tup[d03613] P{ry[+t7.2]=neoFRT}40A/CyO y[+]
777	114665	y[d2] w[1118] P{ry[+t7.2]=ey-FLP.N}2; P{w[+mC]=XP}sob[d06074] P{ry[+t7.2]=neoFRT}40A/CyO y[+]
778	114666	y[d2] w[1118] P{ry[+t7.2]=ey-FLP.N}2; P{ry[+t7.2]=neoFRT}42D P{w[+mC] y[+mDint2]=EPgy2}sm[EY07191] /CyO y[+]
779	114667	y[d2] w[1118] P{ry[+t7.2]=ey-FLP.N}2; P{ry[+t7.2]=neoFRT}42D P{w[+mC] y[+mDint2]=EPgy2}Ef1alpha48D[EY09615] /CyO y[+]
780	114668	y[d2] w[1118] P{ry[+t7.2]=ey-FLP.N}2; P{w[+mC] y[+mDint2]=EPgy2}EY06530 P{ry[+t7.2]=neoFRT}40A/CyO y[+]
781	114669	y[d2] w[1118] P{ry[+t7.2]=ey-FLP.N}2; P{ry[+t7.2]=neoFRT}42D P{w[+mC] y[+mDint2]=EPgy2}CG8479[EY09863] /CyO y[+]
782	114670	y[d2] w[1118] P{ry[+t7.2]=ey-FLP.N}2; P{ry[+t7.2]=neoFRT}42D P{w[+mC] y[+mDint2]=EPgy2}EY10695 /CyO y[+]
783	114671	y[d2] w[1118] P{ry[+t7.2]=ey-FLP.N}2; P{w[+mC] y[+mDint2]=EPgy2}CG9175[EY11750] P{ry[+t7.2]=neoFRT}40A/CyO y[+]
784	114672	y[d2] w[1118] P{ry[+t7.2]=ey-FLP.N}2; P{ry[+t7.2]=neoFRT}42D P{y[+t7.7] w[+mC]=wHy}exu[DG04401] /CyO y[+]
785	114673	y[d2] w[1118] P{ry[+t7.2]=ey-FLP.N}2; P{y[+t7.7] w[+mC]=wHy}crp[DG14202] P{ry[+t7.2]=neoFRT}40A/CyO y[+]
786	114674	y[d2] w[1118] P{ry[+t7.2]=ey-FLP.N}2; P{ry[+t7.2]=neoFRT}42D P{y[+t7.7] w[+mC]=wHy}ATPCL[DG23402] /CyO y[+]
787	114675	y[d2] w[1118] P{ry[+t7.2]=ey-FLP.N}2; P{ry[+t7.2]=neoFRT}42D P{y[+t7.7]w[+mC]=wHy}DG29109 /CyO y[+]
788	114676	y[d2] w[1118] P{ry[+t7.2]=ey-FLP.N}2; P{w[+mC] y[+mDint2]=EPgy2}gft[EY11031] P{ry[+t7.2]=neoFRT}40A/CyO y[+]
789	114677	y[d2] w[1118] P{ry[+t7.2]=ey-FLP.N}2; P{w[+mC] y[+mDint2]=EPgy2}EY11094 P{ry[+t7.2]=neoFRT}40A/CyO y[+]
790	114678	y[d2] w[1118] P{ry[+t7.2]=ey-FLP.N}2; P{w[+mC] y[+mDint2]=EPgy2}Nup154[EY12069] P{ry[+t7.2]=neoFRT}40A/CyO y[+]
791	114679	y[d2] w[1118] P{ry[+t7.2]=ey-FLP.N}2; P{w[+mC] y[+mDint2]=EPgy2}Hrb27C[EY12571] P{ry[+t7.2]=neoFRT}40A/CyO y[+]
792	114680	y[d2] w[1118] P{ry[+t7.2]=ey-FLP.N}2; P{w[+mC]y[+mDint2]=EPgy2}tai[EY11718] P{ry[+t7.2]=neoFRT}40A/CyO y[+]
793	114681	y[d2] w[1118] P{ry[+t7.2]=ey-FLP.N}2; P{w[+mC] y[+mDint2]=EPgy2}CG5261[EY12882] P{ry[+t7.2]=neoFRT}40A/CyO y[+]
794	114682	y[d2] w[1118] P{ry[+t7.2]=ey-FLP.N}2; P{w[+mC] y[+mDint2]=EPgy2}CG11188[EY13022] P{ry[+t7.2]=neoFRT}40A/CyO y[+]
795	114683	y[d2] w[1118] P{ry[+t7.2]=ey-FLP.N}2; P{w[+mC] y[+mDint2]=EPgy2}CG9520[EY13370] P{ry[+t7.2]=neoFRT}40A/CyO y[+]
796	114684	y[d2] w[1118] P{ry[+t7.2]=ey-FLP.N}2; P{ry[+t7.2]=neoFRT}42D P{w[+mC] y[+mDint2]=EPgy2}CG5625[EY14200] /CyO y[+]
797	114685	y[d2] w[1118] P{ry[+t7.2]=ey-FLP.N}2; P{ry[+t7.2]=neoFRT}42D P{w[+mC]y{+mDint2]=EPgy2}eIF3-S9[EY14430] /CyO y[+]
798	114686	y[d2] w[1118] P{ry[+t7.2]=ey-FLP.N}2; P{y[+t7.7] w[+mC]=wHy}bun[DG03606] P{ry[+t7.2]=neoFRT}40A/CyO y[+]
799	114687	y[d2] w[1118] P{ry[+t7.2]=ey-FLP.N}2; P{ry[+t7.2]=neoFRT}42D P{y[+t7.7] w[+mC]=wHy}Nxt1[DG05102] /CyO y[+]
800	114688	y[d2] w[1118] P{ry[+t7.2]=ey-FLP.N}2; P{y[+t7.7] w[+mC]=wHy}DG05407 P{ry[+t7.2]=neoFRT}40A/CyO y[+]
801	114689	y[d2] w[1118] P{ry[+t7.2]=ey-FLP.N}2; P{y[+t7.7] w[+mC]=wHy}CG6700[DG05603] P{ry[+t7.2]=neoFRT}40A/CyO y[+]
802	114690	y[d2] w[1118] P{ry[+t7.2]=ey-FLP.N}2; P{w[+mC] y[+mDint2]=EPgy2}Nup154[EY13350] P{ry[+t7.2]=neoFRT}40A/CyO y[+]
803	114691	y[d2] w[1118] P{ry[+t7.2]=ey-FLP.N}2; P{ry[+t7.2]=neoFRT}42D P{w[+mC] y[+mDint2]=EPgy2}Rrp4[EY14839] /CyO y[+]
804	114692	y[d2] w[1118] P{ry[+t7.2]=ey-FLP.N}2; P{w[+mC] y[+mDint2]=EPgy2}EY15067 P{ry[+t7.2]=neoFRT}40A/CyO y[+]
805	114693	y[d2] w[1118] P{ry[+t7.2]=ey-FLP.N}2; P{ry[+t7.2]=neoFRT}42D P{w[+mC] y[+mDint2]=EPgy2}EY15655 /CyO y[+]
806	114694	y[d2] w[1118] P{ry[+t7.2]=ey-FLP.N}2; P{ry[+t7.2]=neoFRT}42D P{w[+mC] y[+mDint2]=EPgy2}tsr[EY16043] /CyO y[+]
807	114695	y[d2] w[1118] P{ry[+t7.2]=ey-FLP.N}2; P{ry[+t7.2]=neoFRT}42D P{w[+mC] y[+mDint2]=EPgy2}HmgZ[EY16326] /CyO y[+]
808	114696	y[d2] w[1118] P{ry[+t7.2]=ey-FLP.N}2; P{w[+mC] y[+mDint2]=EPgy2}Samuel[EY16525] P{ry[+t7.2]=neoFRT}40A/CyO y[+]
809	114697	y[d2] w[1118] P{ry[+t7.2]=ey-FLP.N}2; P{y[+t7.7] w[+mC]=wHy}ed[DG24108] P{ry[+t7.2]=neoFRT}40A/CyO y[+]
810	114698	y[d2] w[1118] P{ry[+t7.2]=ey-FLP.N}2; P{ry[+t7.2]=neoFRT}42D P{y[+t7.7] w[+mC]=wHy}sktl[DG24311] insc[DG24311] /CyO y[+]
811	114699	y[d2] w[1118] P{ry[+t7.2]=ey-FLP.N}2; P{ry[+t7.2]=neoFRT}42D P{y[+t7.7] w[+mC]=wHy}Mmp2[DG24601] /CyO y[+]
812	114700	y[d2] w[1118] P{ry[+t7.2]=ey-FLP.N}2; P{ry[+t7.2]=neoFRT}42D P{y[+t7.7] w[+mC]=wHy}hts[DG19803] /CyO y[+]
813	114701	y[d2] w[1118] P{ry[+t7.2]=ey-FLP.N}2; P{ry[+t7.2]=neoFRT}42D P{y[+t7.7] w[+mC]=wHy}Xbp1[DG20703] /CyO y[+]
814	114702	y[d2] w[1118] P{ry[+t7.2]=ey-FLP.N}2; P{ry[+t7.2]=neoFRT}42D P{w[+mC]=EP}HP25023 /CyO y[+]
815	114703	y[d2] w[1118] P{ry[+t7.2]=ey-FLP.N}2; P{ry[+t7.2]=neoFRT}42D P{w[+mC]=EP}Scs-fp[HP21216] /CyO y[+]
816	114704	y[d2] w[1118] P{ry[+t7.2]=ey-FLP.N}2; P{ry[+t7.2]=neoFRT}42D P{w[+mC]=EP}HP25329 /CyO y[+]
817	114705	y[d2] w[1118] P{ry[+t7.2]=ey-FLP.N}2; P{ry[+t7.2]=neoFRT}42D P{w[+mC] y[+mDint2]=EPgy2}CG3173[EY18784] /CyO y[+]
818	111035	y[d2] w[1118] P{ry[+t7.2]=ey-FLP.N}2 P{ry[+t7.2]=GMR-lacZ.C(38.1)}TPN1; P{ry[+t7.2]=neoFRT}82B P{w[+mC]=3'lacW}Csk[j1D8] / TM6B, P{y[+t7.7] ry[+t7.2]=Car20y}TPN1, Tb[1]
819	111040	y[d2] w[1118] P{ry[+t7.2]=ey-FLP.N}2 P{ry[+t7.2]=GMR-lacZ.C(38.1)}TPN1; P{ry[+t7.2]=neoFRT}82B P{w[+mC]=lacW}Hsc70-4[L3929] / TM6B, P{y[+t7.7] ry[+t7.2]=Car20y}TPN1, Tb[1]
820	111027	y[d2] w[1118] P{ry[+t7.2]=ey-FLP.N}2 P{ry[+t7.2]=GMR-lacZ.C(38.1)}TPN1; P{ry[+t7.2]=neoFRT}82B P{w[+mC]=lacW}Atu[s1938] / TM6B, P{y[+t7.7] ry[+t7.2]=Car20y}TPN1, Tb[1]
